# Supplementary material for: Direct methane protonic ceramic fuel cells with self-assembled Ni-Rh bimetallic catalyst
Source: Nat Commun. 2023 Nov 18;14:7485. doi: 10.1038/s41467-023-43388-8 (PMC10657466; doi:10.1038/s41467-023-43388-8)
Supplement: Supplementary file 3 — Source Data [file 41467_2023_43388_MOESM3_ESM.xlsx]

## Sheet: Figure_2a
REF_650
H2				SC2				SC1
C/D	V	P/D		C/D	V	P/D		C/D	V	P/D
0.00148	1.011	0.00149		0.0054	0.917	0.00495		0.00060625	0.932	0.000565025
0.02136	1.007	0.02151		0.02029	0.913	0.01852		0.0128	0.928	0.01188
0.04368	1.003	0.04381		0.03006	0.909	0.02733		0.02719	0.924	0.02513
0.06665	0.999	0.06658		0.04359	0.905	0.03945		0.03978	0.92	0.0366
0.08848	0.995	0.08803		0.0599	0.901	0.05397		0.05134	0.916	0.04703
0.11045	0.991	0.10946		0.07027	0.897	0.06303		0.06515	0.912	0.05942
0.13312	0.987	0.13139		0.08273	0.893	0.07387		0.07765	0.908	0.07051
0.15469	0.983	0.15206		0.08879	0.889	0.07893		0.09045	0.904	0.08177
0.17647	0.979	0.17276		0.10062	0.885	0.08905		0.10098	0.9	0.09088
0.19861	0.975	0.19365		0.12012	0.881	0.10582		0.11438	0.896	0.10248
0.22028	0.971	0.21389		0.13113	0.877	0.115		0.12739	0.892	0.11363
0.24204	0.967	0.23405		0.1436	0.873	0.12536		0.13774	0.888	0.12232
0.26366	0.963	0.25391		0.15161	0.869	0.13175		0.15071	0.884	0.13323
0.28507	0.959	0.27338		0.16144	0.865	0.13964		0.16228	0.88	0.1428
0.30628	0.955	0.29249		0.16886	0.861	0.14539		0.17336	0.876	0.15187
0.32794	0.951	0.31187		0.18554	0.857	0.15901		0.18504	0.872	0.16135
0.34921	0.947	0.3307		0.19969	0.853	0.17034		0.19739	0.868	0.17133
0.37071	0.943	0.34958		0.21615	0.849	0.18351		0.20758	0.864	0.17934
0.39162	0.939	0.36773		0.22541	0.845	0.19047		0.21981	0.86	0.18904
0.41283	0.935	0.38599		0.23108	0.841	0.19434		0.23238	0.856	0.19892
0.43445	0.931	0.40447		0.24196	0.837	0.20252		0.24198	0.852	0.20617
0.45477	0.927	0.42157		0.25516	0.833	0.21255		0.25251	0.848	0.21413
0.47599	0.923	0.43934		0.26664	0.829	0.22104		0.26636	0.844	0.22481
0.49676	0.919	0.45652		0.28035	0.825	0.23129		0.27511	0.84	0.23109
0.51758	0.915	0.47359		0.29166	0.821	0.23945		0.28813	0.836	0.24087
0.53843	0.911	0.49051		0.30548	0.817	0.24957		0.29595	0.832	0.24623
0.55918	0.907	0.50718		0.3205	0.813	0.26057		0.30826	0.828	0.25524
0.57964	0.903	0.52342		0.3343	0.809	0.27045		0.3192	0.824	0.26302
0.59977	0.899	0.53919		0.3424	0.805	0.27563		0.32826	0.82	0.26918
0.62074	0.895	0.55556		0.35568	0.801	0.2849		0.3419	0.816	0.27899
0.64089	0.891	0.57103		0.36848	0.797	0.29368		0.34991	0.812	0.28413
0.66139	0.887	0.58665		0.38124	0.793	0.30232		0.36094	0.808	0.29164
0.68184	0.883	0.60207		0.39421	0.789	0.31103		0.37215	0.804	0.29921
0.70213	0.879	0.61717		0.40173	0.785	0.31535		0.3815	0.8	0.3052
0.7228	0.875	0.63245		0.41722	0.781	0.32585		0.39281	0.796	0.31267
0.74209	0.871	0.64636		0.43338	0.777	0.33674		0.40282	0.792	0.31903
0.76217	0.867	0.6608		0.44375	0.773	0.34302		0.41328	0.788	0.32566
0.78288	0.863	0.67562		0.45746	0.769	0.35179		0.42434	0.784	0.33269
0.80233	0.859	0.6892		0.46563	0.765	0.3562		0.43443	0.78	0.33886
0.82225	0.855	0.70302		0.48016	0.761	0.3654		0.44483	0.776	0.34519
0.84208	0.851	0.71661		0.49451	0.757	0.37434		0.45319	0.772	0.34987
0.86174	0.847	0.72989		0.50454	0.753	0.37992		0.46271	0.768	0.35536
0.88139	0.843	0.74301		0.51769	0.749	0.38775		0.47439	0.764	0.36243
0.90111	0.839	0.75603		0.53276	0.745	0.3969		0.48256	0.76	0.36675
0.92071	0.835	0.76879		0.54293	0.741	0.40231		0.49399	0.756	0.37346
0.93986	0.831	0.78103		0.56129	0.737	0.41367		0.50444	0.752	0.37934
0.95973	0.827	0.79369		0.57679	0.733	0.42279		0.51251	0.748	0.38335
0.97907	0.823	0.80577		0.58917	0.729	0.4295		0.52334	0.744	0.38936
0.99861	0.819	0.81786		0.60323	0.725	0.43734		0.53344	0.74	0.39475
1.01766	0.815	0.82939		0.6111	0.721	0.4406		0.54213	0.736	0.39901
1.03701	0.811	0.84101		0.63447	0.717	0.45491		0.55198	0.732	0.40405
1.05667	0.807	0.85273		0.65054	0.713	0.46384		0.56376	0.728	0.41042
1.07523	0.803	0.86341		0.6578	0.709	0.46638		0.57133	0.724	0.41364
1.09428	0.799	0.87433		0.66671	0.705	0.47003		0.58253	0.72	0.41942
1.11333	0.795	0.8851		0.69401	0.701	0.4865		0.59135	0.716	0.42341
1.13219	0.791	0.89556		0.7181	0.697	0.50052		0.60044	0.712	0.42751
1.15101	0.787	0.90585		0.73519	0.693	0.50948		0.61136	0.708	0.43284
1.16996	0.783	0.91608		0.73929	0.689	0.50937		0.61941	0.704	0.43607
1.18881	0.779	0.92608		0.75108	0.685	0.51449		0.63068	0.7	0.44148
1.20692	0.775	0.93536		0.77111	0.681	0.52512		0.64044	0.696	0.44574
1.22613	0.771	0.94534		0.78761	0.677	0.53321		0.64923	0.692	0.44926
1.24476	0.767	0.95473		0.81079	0.673	0.54566		0.65847	0.688	0.45303
1.2632	0.763	0.96382		0.82754	0.669	0.55362		0.66918	0.684	0.45772
1.28188	0.759	0.97294		0.83984	0.665	0.5585		0.67731	0.68	0.46057
1.30024	0.755	0.98168		0.85429	0.661	0.56468		0.68888	0.676	0.46568
1.3192	0.751	0.99072		0.86513	0.657	0.56839		0.69736	0.672	0.46862
1.33686	0.747	0.99863		0.88078	0.653	0.57515		0.70617	0.668	0.47172
1.35509	0.743	1.00683		0.89634	0.649	0.58172		0.71708	0.664	0.47614
1.37379	0.739	1.01523		0.91126	0.645	0.58776		0.72515	0.66	0.4786
1.39164	0.735	1.02286		0.9253	0.641	0.59312		0.73413	0.656	0.48159
1.40979	0.731	1.03055		0.93933	0.637	0.59835		0.74486	0.652	0.48565
1.42805	0.727	1.03819		0.95209	0.633	0.60267		0.75343	0.648	0.48822
1.44596	0.723	1.04543		0.96865	0.629	0.60928		0.76293	0.644	0.49133
1.46396	0.719	1.05259		0.98524	0.625	0.61578		0.77258	0.64	0.49445
1.48199	0.715	1.05962		1.00453	0.621	0.62381		0.78159	0.636	0.49709
1.49993	0.711	1.06645		1.02018	0.617	0.62945		0.79275	0.632	0.50102
1.51753	0.707	1.07289		1.03597	0.613	0.63505		0.80123	0.628	0.50317
1.53578	0.703	1.07965		1.05391	0.609	0.64183		0.81273	0.624	0.50714
1.55347	0.699	1.08587		1.06629	0.605	0.6451		0.82029	0.62	0.50858
1.57151	0.695	1.0922		1.08953	0.601	0.65481		0.82894	0.616	0.51063
1.58908	0.691	1.09805		1.10011	0.597	0.65677		0.84108	0.612	0.51474
1.60683	0.687	1.10389		1.12111	0.593	0.66482		0.8491	0.608	0.51625
1.62513	0.683	1.10996		1.13415	0.589	0.66801		0.85856	0.604	0.51857
1.64235	0.679	1.11516		1.15261	0.585	0.67427		0.86881	0.6	0.52129
1.66001	0.675	1.1205		1.1712	0.581	0.68047		0.87785	0.596	0.5232
1.67764	0.671	1.12569		1.18826	0.577	0.68563		0.88579	0.592	0.52439
1.69511	0.667	1.13064		1.20528	0.573	0.69063		0.89749	0.588	0.52772
1.71278	0.663	1.13557		1.22025	0.569	0.69432		0.90625	0.584	0.52925
1.73038	0.659	1.14032		1.23765	0.565	0.69927		0.91555	0.58	0.53102
1.74776	0.655	1.14478		1.25062	0.561	0.7016		0.92639	0.576	0.5336
1.76494	0.651	1.14898		1.27033	0.557	0.70757		0.93337	0.572	0.53389
1.78273	0.647	1.15343		1.28504	0.553	0.71063		0.9461	0.568	0.53738
1.80016	0.643	1.1575		1.30133	0.549	0.71443		0.95416	0.564	0.53814
1.81738	0.639	1.1613		1.31788	0.545	0.71824		0.96389	0.56	0.53978
1.83511	0.635	1.1653		1.33505	0.541	0.72226		0.9735	0.556	0.54127
1.8525	0.631	1.16893		1.3522	0.537	0.72613		0.98191	0.552	0.54201
1.87038	0.627	1.17273		1.37039	0.533	0.73042		0.99334	0.548	0.54435
1.88722	0.623	1.17574		1.38481	0.529	0.73257		1.00184	0.544	0.545
1.90469	0.619	1.179		1.39974	0.525	0.73486		1.01263	0.54	0.54682
1.92247	0.615	1.18232		1.41605	0.521	0.73776		1.02088	0.536	0.54719
1.93944	0.611	1.185		1.43183	0.517	0.74026		1.03131	0.532	0.54866
1.95681	0.607	1.18778		1.4499	0.513	0.7438		1.04135	0.528	0.54983
1.97446	0.603	1.1906		1.46928	0.509	0.74786		1.04924	0.524	0.5498
1.99176	0.599	1.19307		1.48538	0.505	0.75012		1.06128	0.52	0.55186
2.00921	0.595	1.19548		1.50029	0.501	0.75164		1.06958	0.516	0.5519
2.02667	0.591	1.19776		1.51826	0.497	0.75457		1.07808	0.512	0.55197
2.04406	0.587	1.19986		1.53836	0.493	0.75841		1.08923	0.508	0.55333
2.0612	0.583	1.20168		1.55524	0.489	0.76051		1.09898	0.504	0.55388
2.07913	0.579	1.20381		1.57146	0.485	0.76216		1.10795	0.5	0.55398
2.09655	0.575	1.20552		1.58873	0.481	0.76418		1.11736	0.496	0.55421
2.1142	0.571	1.20721		1.60628	0.477	0.76619		1.12788	0.492	0.55492
2.13173	0.567	1.20869		1.62431	0.473	0.7683		1.13668	0.488	0.5547
2.14924	0.563	1.21002		1.6423	0.469	0.77024		1.14686	0.484	0.55508
2.16736	0.559	1.21155		1.66021	0.465	0.772		1.15691	0.48	0.55532
2.18437	0.555	1.21232		1.67633	0.461	0.77279		1.1672	0.476	0.55559
2.2021	0.551	1.21336		1.69533	0.457	0.77476		1.17609	0.472	0.55511
2.21983	0.547	1.21424		1.71296	0.453	0.77597		1.18673	0.468	0.55539
2.23751	0.543	1.21497		1.73226	0.449	0.77779		1.1941	0.464	0.55406
2.25508	0.539	1.21549		1.74924	0.445	0.77841		1.20578	0.46	0.55466
2.27303	0.535	1.21607		1.76764	0.441	0.77953		1.21378	0.456	0.55348
2.29081	0.531	1.21642		1.78541	0.437	0.78023		1.22549	0.452	0.55392
2.30839	0.527	1.21652		1.80599	0.433	0.78199		1.23299	0.448	0.55238
2.32662	0.523	1.21682		1.82141	0.429	0.78138		1.24525	0.444	0.55289
2.34463	0.519	1.21686		1.84013	0.425	0.78206		1.25396	0.44	0.55174
2.36234	0.515	1.2166		1.85864	0.421	0.78249		1.26316	0.436	0.55074
2.38069	0.511	1.21653		1.88135	0.417	0.78452		1.27213	0.432	0.54956
2.39866	0.507	1.21612		1.89839	0.413	0.78404		1.28354	0.428	0.54936
2.4173	0.503	1.2159		1.9149	0.409	0.78319		1.29296	0.424	0.54821
2.43503	0.499	1.21508		1.93786	0.405	0.78483		1.3046	0.42	0.54793
2.45341	0.495	1.21444		1.95667	0.401	0.78462		1.31299	0.416	0.54621
2.47223	0.491	1.21387						1.32266	0.412	0.54493
2.49014	0.487	1.2127						1.33241	0.408	0.54362
2.50866	0.483	1.21168						1.3426	0.404	0.54241
2.52712	0.479	1.21049						1.35398	0.4	0.54159
2.54553	0.475	1.20913
2.56406	0.471	1.20767
2.58289	0.467	1.20621
2.60155	0.463	1.20452
2.62012	0.459	1.20263
2.63936	0.455	1.20091
2.65831	0.451	1.1989
2.67791	0.447	1.19702
2.69668	0.443	1.19463
2.71581	0.439	1.19224
2.73563	0.435	1.19
2.75461	0.431	1.18724
2.77416	0.427	1.18457
2.79388	0.423	1.18181
2.81349	0.419	1.17885
2.83319	0.415	1.17577
2.85313	0.411	1.17263
2.87294	0.407	1.16929
2.89276	0.403	1.16578

## Sheet: Figure_2b
Ni-Rh_650
H2				SC2				SC1
C/D	V	P/D		C/D	V	P/D		C/D	V	P/D
0.00399	1.015	0.00405		0.00821	0.949	0.00779		0.00035	0.951	0.00033285
0.02448	0.999	0.02445		0.03304	0.945	0.03122		0.01128	0.947	0.01068
0.05204	0.995	0.05178		0.05619	0.941	0.05288		0.02221	0.943	0.02094
0.0799	0.991	0.07918		0.07958	0.937	0.07456		0.045	0.939	0.04226
0.10699	0.987	0.1056		0.10085	0.933	0.09409		0.06836	0.935	0.06392
0.13446	0.983	0.13217		0.12521	0.929	0.11632		0.07968	0.931	0.07418
0.16108	0.979	0.1577		0.14784	0.925	0.13676		0.091	0.927	0.08436
0.18886	0.975	0.18414		0.17011	0.921	0.15667		0.11452	0.923	0.1057
0.21516	0.971	0.20892		0.19284	0.917	0.17683		0.1316	0.919	0.12094
0.24283	0.967	0.23481		0.21371	0.913	0.19511		0.15321	0.915	0.14019
0.26935	0.963	0.25938		0.23849	0.909	0.21679		0.17634	0.911	0.16064
0.29637	0.959	0.28422		0.26038	0.905	0.23565		0.19961	0.907	0.18105
0.32281	0.955	0.30828		0.28234	0.901	0.25439		0.21022	0.903	0.18983
0.34909	0.951	0.33198		0.30303	0.897	0.27181		0.22083	0.899	0.19853
0.37634	0.947	0.35639		0.32299	0.893	0.28843		0.24251	0.895	0.21704
0.40159	0.943	0.3787		0.34783	0.889	0.30922		0.26379	0.891	0.23504
0.42813	0.939	0.40202		0.37044	0.885	0.32784		0.28326	0.887	0.25125
0.45386	0.935	0.42436		0.39013	0.881	0.34371		0.30479	0.883	0.26913
0.4803	0.931	0.44716		0.41049	0.877	0.36		0.32576	0.879	0.28635
0.50538	0.927	0.46849		0.43059	0.873	0.37591		0.33536	0.875	0.29344
0.53169	0.923	0.49075		0.45137	0.869	0.39224		0.34495	0.871	0.30045
0.5577	0.919	0.51253		0.47108	0.865	0.40749		0.36636	0.867	0.31764
0.58354	0.915	0.53394		0.49157	0.861	0.42324		0.38758	0.863	0.33448
0.60937	0.911	0.55513		0.5131	0.857	0.43973		0.4111	0.859	0.35313
0.63433	0.907	0.57533		0.53553	0.853	0.4568		0.42936	0.855	0.3671
0.66014	0.903	0.5961		0.55367	0.849	0.47006		0.44664	0.851	0.38009
0.68507	0.899	0.61588		0.57281	0.845	0.48402		0.45759	0.847	0.38758
0.71035	0.895	0.63576		0.59233	0.841	0.49815		0.46854	0.843	0.39498
0.73546	0.891	0.6553		0.61109	0.837	0.51148		0.48633	0.839	0.40803
0.76056	0.887	0.67461		0.63225	0.833	0.52666		0.50566	0.835	0.42223
0.78531	0.883	0.69343		0.65222	0.829	0.54069		0.52428	0.831	0.43568
0.81039	0.879	0.71234		0.67115	0.825	0.5537		0.54211	0.827	0.44832
0.83518	0.875	0.73078		0.69199	0.821	0.56812		0.56184	0.823	0.46239
0.86081	0.871	0.74976		0.71155	0.817	0.58134		0.57156	0.819	0.46811
0.88486	0.867	0.76717		0.73171	0.813	0.59488		0.58129	0.815	0.47375
0.90954	0.863	0.78493		0.74874	0.809	0.60573		0.59971	0.811	0.48636
0.93411	0.859	0.8024		0.76776	0.805	0.61804		0.61749	0.807	0.49831
0.95829	0.855	0.81934		0.78731	0.801	0.63063		0.63779	0.803	0.51214
0.98234	0.851	0.83597		0.80451	0.797	0.64119		0.65754	0.799	0.52538
1.00698	0.847	0.85291		0.82444	0.793	0.65378		0.67629	0.795	0.53765
1.03073	0.843	0.8689		0.8447	0.789	0.66647		0.68537	0.791	0.54213
1.05447	0.839	0.8847		0.86383	0.785	0.6781		0.69444	0.787	0.54653
1.07892	0.835	0.9009		0.88324	0.781	0.68981		0.71251	0.783	0.5579
1.10236	0.831	0.91606		0.90256	0.777	0.70129		0.73258	0.779	0.57068
1.12725	0.827	0.93224		0.91978	0.773	0.71099		0.74983	0.775	0.58112
1.15039	0.823	0.94677		0.9373	0.769	0.72078		0.76983	0.771	0.59354
1.17375	0.819	0.9613		0.95701	0.765	0.73211		0.78951	0.767	0.60556
1.19764	0.815	0.97608		0.9754	0.761	0.74228		0.79793	0.763	0.60882
1.22077	0.811	0.99004		0.99491	0.757	0.75315		0.80634	0.759	0.61201
1.24435	0.807	1.00419		1.01456	0.753	0.76397		0.8241	0.755	0.6222
1.26746	0.803	1.01777		1.03436	0.749	0.77474		0.84254	0.751	0.63275
1.29088	0.799	1.03141		1.05233	0.745	0.78399		0.86153	0.747	0.64356
1.31366	0.795	1.04436		1.07108	0.741	0.79367		0.88067	0.743	0.65434
1.33676	0.791	1.05738		1.08957	0.737	0.80301		0.90171	0.739	0.66637
1.3596	0.787	1.07001		1.10833	0.733	0.81241		0.91111	0.735	0.66966
1.38398	0.783	1.08366		1.1257	0.729	0.82064		0.9205	0.731	0.67289
1.40619	0.779	1.09542		1.14326	0.725	0.82887		0.93912	0.727	0.68274
1.42911	0.775	1.10756		1.16466	0.721	0.83972		0.95734	0.723	0.69216
1.45253	0.771	1.1199		1.18237	0.717	0.84776		0.97534	0.719	0.70127
1.47529	0.767	1.13155		1.2005	0.713	0.85596		0.99663	0.715	0.71259
1.49791	0.763	1.1429		1.21743	0.709	0.86315		1.01301	0.711	0.72025
1.52094	0.759	1.1544		1.23579	0.705	0.87123		1.02247	0.707	0.72289
1.5435	0.755	1.16534		1.25307	0.701	0.8784		1.03193	0.703	0.72545
1.56566	0.751	1.17581		1.2738	0.697	0.88784		1.0523	0.699	0.73556
1.58838	0.747	1.18652		1.29459	0.693	0.89715		1.06901	0.695	0.74296
1.61106	0.743	1.19702		1.31283	0.689	0.90454		1.08748	0.691	0.75145
1.63423	0.739	1.20769		1.33071	0.685	0.91154		1.10709	0.687	0.76057
1.65587	0.735	1.21706		1.34848	0.681	0.91832		1.12595	0.683	0.76902
1.67861	0.731	1.22707		1.36708	0.677	0.92551		1.13434	0.679	0.77022
1.70134	0.727	1.23687		1.38591	0.673	0.93271		1.14273	0.675	0.77134
1.72354	0.723	1.24612		1.40431	0.669	0.93948		1.16093	0.671	0.77898
1.74571	0.719	1.25517		1.42498	0.665	0.94761		1.17865	0.667	0.78616
1.76796	0.715	1.26409		1.44164	0.661	0.95292		1.19669	0.663	0.79341
1.79046	0.711	1.27302		1.46199	0.657	0.96053		1.21573	0.659	0.80116
1.8121	0.707	1.28115		1.4818	0.653	0.96762		1.23393	0.655	0.80822
1.83539	0.703	1.29028		1.50188	0.649	0.97472		1.24266	0.651	0.80897
1.85714	0.699	1.29814		1.52008	0.645	0.98045		1.25141	0.647	0.80966
1.88004	0.695	1.30663		1.53624	0.641	0.98473		1.27179	0.643	0.81776
1.90199	0.691	1.31428		1.55548	0.637	0.99084		1.29065	0.639	0.82473
1.92369	0.687	1.32158		1.57476	0.633	0.99682		1.31001	0.635	0.83185
1.94567	0.683	1.32889		1.59509	0.629	1.00331		1.32724	0.631	0.83749
1.96759	0.679	1.336		1.61461	0.625	1.00913		1.34315	0.627	0.84216
1.98958	0.675	1.34297		1.63473	0.621	1.01517		1.35333	0.623	0.84313
2.01182	0.671	1.34993		1.6539	0.617	1.02046		1.36351	0.619	0.84401
2.03349	0.667	1.35634		1.67418	0.613	1.02627		1.38078	0.615	0.84918
2.05486	0.663	1.36237		1.6926	0.609	1.03079		1.39915	0.611	0.85488
2.07708	0.659	1.36879		1.71324	0.605	1.03651		1.41862	0.607	0.8611
2.09881	0.655	1.37472		1.73091	0.601	1.04028		1.43783	0.603	0.86701
2.12149	0.651	1.38109		1.75216	0.597	1.04604		1.45603	0.599	0.87216
2.14252	0.647	1.38621		1.77093	0.593	1.05016		1.46622	0.595	0.8724
2.16408	0.643	1.3915		1.79091	0.589	1.05485		1.47641	0.591	0.87256
2.18594	0.639	1.39682		1.81187	0.585	1.05994		1.49485	0.587	0.87748
2.20738	0.635	1.40169		1.8298	0.581	1.06311		1.51476	0.583	0.8831
2.22881	0.631	1.40638		1.84854	0.577	1.06661		1.53523	0.579	0.8889
2.25012	0.627	1.41082		1.86899	0.573	1.07093		1.55409	0.575	0.8936
2.27129	0.623	1.41502		1.88796	0.569	1.07425		1.57415	0.571	0.89884
2.29252	0.619	1.41907		1.91134	0.565	1.07991		1.58334	0.567	0.89775
2.31506	0.615	1.42376		1.92973	0.561	1.08258		1.59253	0.563	0.89659
2.33636	0.611	1.42751		1.94919	0.557	1.0857		1.61088	0.559	0.90048
2.35791	0.607	1.43125		1.96873	0.553	1.08871		1.63124	0.555	0.90534
2.37868	0.603	1.43434		1.98834	0.549	1.0916		1.64911	0.551	0.90866
2.40021	0.599	1.43772		2.01123	0.545	1.09612		1.66996	0.547	0.91347
2.42211	0.595	1.44115		2.03448	0.541	1.10065		1.69037	0.543	0.91787
2.44283	0.591	1.44371		2.05279	0.537	1.10235		1.70018	0.539	0.9164
2.46432	0.587	1.44656		2.07204	0.533	1.1044		1.70999	0.535	0.91485
2.48508	0.583	1.4488		2.08868	0.529	1.10491		1.7299	0.531	0.91858
2.50635	0.579	1.45118		2.10914	0.525	1.1073		1.74869	0.527	0.92156
2.52726	0.575	1.45317		2.12866	0.521	1.10903		1.76871	0.523	0.92503
2.54879	0.571	1.45536		2.15114	0.517	1.11214		1.78634	0.519	0.92711
2.56989	0.567	1.45713		2.17136	0.513	1.11391		1.80631	0.515	0.93025
2.59109	0.563	1.45879		2.18998	0.509	1.1147		1.81506	0.511	0.92749
2.61206	0.559	1.46014		2.21131	0.505	1.11671		1.82381	0.507	0.92467
2.63268	0.555	1.46114		2.23061	0.501	1.11754		1.84223	0.503	0.92664
2.65499	0.551	1.4629		2.25106	0.497	1.11878		1.86106	0.499	0.92867
2.67523	0.547	1.46335		2.27134	0.493	1.11977		1.88051	0.495	0.93085
2.69637	0.543	1.46413		2.29203	0.489	1.1208		1.9005	0.491	0.93315
2.71766	0.539	1.46482		2.31551	0.485	1.12302		1.91964	0.487	0.93487
2.73812	0.535	1.46489		2.33748	0.481	1.12433		1.92981	0.483	0.9321
2.75937	0.531	1.46522		2.35763	0.477	1.12459		1.93999	0.479	0.92925
2.78067	0.527	1.46541		2.37933	0.473	1.12542		1.96073	0.475	0.93134
2.80174	0.523	1.46531		2.39733	0.469	1.12435		1.97831	0.471	0.93179
2.82283	0.519	1.46505		2.42003	0.465	1.12531		1.99599	0.467	0.93213
2.84414	0.515	1.46473		2.44438	0.461	1.12686		2.01581	0.463	0.93332
2.86538	0.511	1.46421		2.46727	0.457	1.12754		2.03319	0.459	0.93324
2.88648	0.507	1.46344		2.48731	0.453	1.12675		2.04317	0.455	0.92964
2.90736	0.503	1.4624		2.50805	0.449	1.12611		2.05314	0.451	0.92597
2.92854	0.499	1.46134		2.52936	0.445	1.12557		2.07274	0.447	0.92652
2.94995	0.495	1.46023		2.55328	0.441	1.126		2.09261	0.443	0.92702
2.97111	0.491	1.45881		2.57579	0.437	1.12562		2.1107	0.439	0.9266
2.99233	0.487	1.45726		2.59832	0.433	1.12507		2.1301	0.435	0.92659
3.01318	0.483	1.45536		2.62179	0.429	1.12475		2.14968	0.431	0.92651
3.03448	0.479	1.45352		2.6435	0.425	1.12349		2.15857	0.427	0.92171
3.05588	0.475	1.45154		2.66486	0.421	1.1219		2.16746	0.423	0.91684
3.0773	0.471	1.44941		2.68948	0.417	1.12151		2.18774	0.419	0.91666
3.09866	0.467	1.44707		2.71061	0.413	1.11948		2.20671	0.415	0.91578
3.12063	0.463	1.44485		2.73152	0.409	1.11719		2.22714	0.411	0.91535
3.14099	0.459	1.44172		2.75307	0.405	1.11499		2.24654	0.407	0.91434
3.16228	0.455	1.43884		2.77296	0.401	1.11196		2.26396	0.403	0.91237
3.18382	0.451	1.4359
3.20514	0.447	1.4327
3.22629	0.443	1.42925
3.24824	0.439	1.42598
3.27011	0.435	1.4225
3.29107	0.431	1.41845
3.31352	0.427	1.41487
3.33521	0.423	1.41079
3.35697	0.419	1.40657
3.37904	0.415	1.4023
3.40062	0.411	1.39765
3.42343	0.407	1.39334
3.44478	0.403	1.38824

## Sheet: Figure_2c
REF_500
H2				SC2				SC1
C/D	V	P/D		C/D	V	P/D		C/D	V	P/D
0.00048125	1.08	0.00051975		0.00206	0.925	0.00191		0.00286	0.976	0.00279
0.0064	1.076	0.00689		0.00492	0.921	0.00453		0.00589	0.972	0.00572
0.01322	1.072	0.01417		0.00743	0.917	0.00681		0.00903	0.968	0.00874
0.02062	1.068	0.02202		0.01051	0.913	0.00959		0.01151	0.964	0.0111
0.02676	1.064	0.02847		0.01199	0.909	0.0109		0.01505	0.96	0.01445
0.03333	1.06	0.03533		0.01473	0.905	0.01333		0.01804	0.956	0.01725
0.0402	1.056	0.04245		0.01735	0.901	0.01563		0.02118	0.952	0.02016
0.04643	1.052	0.04884		0.01928	0.897	0.0173		0.02393	0.948	0.02268
0.05296	1.048	0.0555		0.02167	0.893	0.01935		0.02674	0.944	0.02525
0.05939	1.044	0.062		0.02346	0.889	0.02086		0.02948	0.94	0.02771
0.06557	1.04	0.06819		0.02636	0.885	0.02333		0.03177	0.936	0.02974
0.07203	1.036	0.07462		0.02872	0.881	0.0253		0.03433	0.932	0.03199
0.07834	1.032	0.08085		0.03123	0.877	0.02739		0.03746	0.928	0.03477
0.0844	1.028	0.08676		0.03413	0.873	0.0298		0.03939	0.924	0.03639
0.09014	1.024	0.0923		0.03591	0.869	0.03121		0.04195	0.92	0.03859
0.09667	1.02	0.0986		0.03768	0.865	0.03259		0.04511	0.916	0.04132
0.10274	1.016	0.10438		0.0403	0.861	0.0347		0.04675	0.912	0.04264
0.10764	1.012	0.10893		0.04241	0.857	0.03634		0.04908	0.908	0.04456
0.11384	1.008	0.11475		0.04473	0.853	0.03816		0.05204	0.904	0.04704
0.11993	1.004	0.1204		0.0471	0.849	0.03999		0.05408	0.9	0.04867
0.12621	1	0.12621		0.04955	0.845	0.04187		0.05629	0.896	0.05043
0.13178	0.996	0.13125		0.05169	0.841	0.04347		0.05896	0.892	0.05259
0.13778	0.992	0.13667		0.05341	0.837	0.04471		0.06072	0.888	0.05392
0.14385	0.988	0.14212		0.05668	0.833	0.04721		0.06329	0.884	0.05595
0.14969	0.984	0.1473		0.05841	0.829	0.04842		0.06584	0.88	0.05794
0.15598	0.98	0.15286		0.06056	0.825	0.04996		0.06813	0.876	0.05968
0.16188	0.976	0.158		0.06274	0.821	0.05151		0.07039	0.872	0.06138
0.16758	0.972	0.16288		0.06468	0.817	0.05284		0.07279	0.868	0.06318
0.17338	0.968	0.16783		0.06731	0.813	0.05472		0.07501	0.864	0.06481
0.17917	0.964	0.17272		0.06969	0.809	0.05638		0.07736	0.86	0.06653
0.18403	0.96	0.17666		0.07219	0.805	0.05812		0.07969	0.856	0.06822
0.18946	0.956	0.18112		0.0746	0.801	0.05975		0.08201	0.852	0.06987
0.19546	0.952	0.18608		0.07711	0.797	0.06146		0.08356	0.848	0.07086
0.20198	0.948	0.19148		0.08014	0.793	0.06355		0.08606	0.844	0.07263
0.20788	0.944	0.19624		0.08216	0.789	0.06482		0.08826	0.84	0.07414
0.21346	0.94	0.20065		0.08461	0.785	0.06642		0.0901	0.836	0.07532
0.21904	0.936	0.20502		0.08696	0.781	0.06791		0.09283	0.832	0.07723
0.22554	0.932	0.21021		0.09027	0.777	0.07014		0.09545	0.828	0.07903
0.23064	0.928	0.21403		0.09278	0.773	0.07172		0.09721	0.824	0.0801
0.23641	0.924	0.21844		0.09523	0.769	0.07323		0.09976	0.82	0.08181
0.24254	0.92	0.22314		0.09866	0.765	0.07547		0.10171	0.816	0.08299
0.24793	0.916	0.22711		0.09986	0.761	0.076		0.10344	0.812	0.08399
0.25365	0.912	0.23133		0.10256	0.757	0.07764		0.10564	0.808	0.08536
0.25951	0.908	0.23564		0.10582	0.753	0.07968		0.10783	0.804	0.08669
0.26521	0.904	0.23975		0.10868	0.749	0.0814		0.11004	0.8	0.08803
0.27103	0.9	0.24392		0.11138	0.745	0.08298		0.1123	0.796	0.08939
0.27698	0.896	0.24817		0.11423	0.741	0.08465		0.11446	0.792	0.09065
0.28286	0.892	0.25231		0.11771	0.737	0.08675		0.11688	0.788	0.0921
0.28839	0.888	0.25609		0.12061	0.733	0.0884		0.11834	0.784	0.09278
0.29464	0.884	0.26046		0.1238	0.729	0.09025		0.12053	0.78	0.09401
0.30054	0.88	0.26447		0.12713	0.725	0.09217		0.12314	0.776	0.09556
0.30658	0.876	0.26856		0.12929	0.721	0.09322		0.12466	0.772	0.09624
0.31258	0.872	0.27257		0.13235	0.717	0.09489		0.12681	0.768	0.09739
0.31859	0.868	0.27653		0.13542	0.713	0.09655		0.12983	0.764	0.09919
0.32506	0.864	0.28085		0.13916	0.709	0.09867		0.13143	0.76	0.09989
0.33059	0.86	0.28431		0.14246	0.705	0.10043		0.13358	0.756	0.10098
0.33676	0.856	0.28827		0.14596	0.701	0.10232		0.13646	0.752	0.10262
0.34339	0.852	0.29257		0.14908	0.697	0.10391		0.13814	0.748	0.10333
0.34929	0.848	0.2962		0.15243	0.693	0.10563		0.14043	0.744	0.10448
0.35543	0.844	0.29998		0.15582	0.689	0.10736		0.14283	0.74	0.10569
0.36196	0.84	0.30404		0.15993	0.685	0.10955		0.14486	0.736	0.10661
0.36819	0.836	0.30781		0.16324	0.681	0.11116		0.14716	0.732	0.10772
0.37468	0.832	0.31173		0.16752	0.677	0.11341		0.14929	0.728	0.10868
0.38098	0.828	0.31545		0.17099	0.673	0.11508		0.1513	0.724	0.10954
0.38691	0.824	0.31881		0.17483	0.669	0.11696		0.15335	0.72	0.11041
0.39317	0.82	0.3224		0.17844	0.665	0.11866		0.15571	0.716	0.11149
0.40027	0.816	0.32662		0.18289	0.661	0.12089		0.15774	0.712	0.11231
0.40685	0.812	0.33036		0.18713	0.657	0.12294		0.15999	0.708	0.11327
0.41341	0.808	0.33403		0.19113	0.653	0.1248		0.1622	0.704	0.11419
0.42058	0.804	0.33815		0.19518	0.649	0.12667		0.16446	0.7	0.11512
0.42728	0.8	0.34183		0.19906	0.645	0.12839		0.16671	0.696	0.11603
0.43485	0.796	0.34614		0.20331	0.641	0.13032		0.16901	0.692	0.11695
0.44122	0.792	0.34945		0.20793	0.637	0.13245		0.17126	0.688	0.11783
0.44829	0.788	0.35326		0.21283	0.633	0.13472		0.17362	0.684	0.11876
0.45591	0.784	0.35744		0.21678	0.629	0.13636		0.17599	0.68	0.11968
0.46263	0.78	0.36085		0.22124	0.625	0.13827		0.17839	0.676	0.12059
0.46984	0.776	0.36459		0.22636	0.621	0.14057		0.18043	0.672	0.12125
0.47738	0.772	0.36853		0.23088	0.617	0.14245		0.18345	0.668	0.12254
0.48467	0.768	0.37223		0.23504	0.613	0.14408		0.18563	0.664	0.12326
0.49218	0.764	0.37602		0.24026	0.609	0.14632		0.18806	0.66	0.12412
0.49977	0.76	0.37982		0.24491	0.605	0.14817		0.19141	0.656	0.12557
0.50743	0.756	0.38361		0.25058	0.601	0.1506		0.19403	0.652	0.1265
0.51513	0.752	0.38738		0.25599	0.597	0.15282		0.19589	0.648	0.12694
0.523	0.748	0.3912		0.26142	0.593	0.15502		0.19831	0.644	0.12771
0.53064	0.744	0.39479		0.26783	0.589	0.15775		0.20069	0.64	0.12844
0.53828	0.74	0.39833		0.27301	0.585	0.15971		0.20299	0.636	0.1291
0.54662	0.736	0.40231		0.27863	0.581	0.16188		0.20626	0.632	0.13036
0.55473	0.732	0.40606		0.28385	0.577	0.16378		0.20883	0.628	0.13115
0.56311	0.728	0.40994		0.29039	0.573	0.1664		0.21161	0.624	0.13204
0.57128	0.724	0.41361		0.29723	0.569	0.16912		0.21421	0.62	0.13281
0.5797	0.72	0.41738		0.30334	0.565	0.17139		0.21728	0.616	0.13384
0.58878	0.716	0.42157		0.31019	0.561	0.17402		0.21998	0.612	0.13463
0.59674	0.712	0.42488		0.31684	0.557	0.17648		0.22238	0.608	0.13521
0.60542	0.708	0.42864		0.32441	0.553	0.1794		0.22511	0.604	0.13597
0.61463	0.704	0.4327		0.33207	0.549	0.18231		0.22824	0.6	0.13694
0.62283	0.7	0.43598		0.33859	0.545	0.18453		0.23011	0.596	0.13714
0.63178	0.696	0.43972		0.34528	0.541	0.18679		0.23307	0.592	0.13798
0.64089	0.692	0.4435		0.35266	0.537	0.18938		0.23707	0.588	0.1394
0.64999	0.688	0.44719		0.36078	0.533	0.19229		0.23925	0.584	0.13972
0.6591	0.684	0.45082		0.36889	0.529	0.19514		0.24238	0.58	0.14058
0.66838	0.68	0.4545		0.37681	0.525	0.19783		0.24575	0.576	0.14155
0.67764	0.676	0.45808		0.38483	0.521	0.2005		0.24806	0.572	0.14189
0.68684	0.672	0.46155		0.39256	0.517	0.20295		0.25122	0.568	0.14269
0.69667	0.668	0.46537		0.40115	0.513	0.20579		0.25489	0.564	0.14376
0.70644	0.664	0.46908		0.40979	0.509	0.20859		0.25713	0.56	0.14399
0.71596	0.66	0.47253		0.41827	0.505	0.21123		0.26065	0.556	0.14492
0.72626	0.656	0.47642		0.42736	0.501	0.21411		0.26383	0.552	0.14563
0.73616	0.652	0.47998		0.43636	0.497	0.21687		0.26641	0.548	0.14599
0.74651	0.648	0.48374		0.44568	0.493	0.21972		0.26921	0.544	0.14645
0.75671	0.644	0.48732		0.45251	0.489	0.22128		0.27209	0.54	0.14693
0.76699	0.64	0.49088		0.46214	0.485	0.22414		0.27492	0.536	0.14736
0.77803	0.636	0.49482		0.47228	0.481	0.22717		0.27818	0.532	0.14799
0.78806	0.632	0.49806		0.48133	0.477	0.22959		0.28189	0.528	0.14884
0.79864	0.628	0.50154		0.49051	0.473	0.23201		0.28473	0.524	0.1492
0.80995	0.624	0.50541		0.49852	0.469	0.23381		0.28776	0.52	0.14964
0.82039	0.62	0.50864		0.5077	0.465	0.23608		0.29164	0.516	0.15048
0.83141	0.616	0.51215		0.51701	0.461	0.23834		0.29457	0.512	0.15082
0.84266	0.612	0.51571		0.52616	0.457	0.24046		0.29814	0.508	0.15145
0.85376	0.608	0.51909		0.53513	0.453	0.24241		0.30178	0.504	0.15209
0.86523	0.604	0.5226		0.54261	0.449	0.24363		0.30504	0.5	0.15252
0.87659	0.6	0.52596		0.55184	0.445	0.24557		0.30846	0.496	0.153
0.88811	0.596	0.52932		0.55848	0.441	0.24629		0.31196	0.492	0.15348
0.89926	0.592	0.53236		0.56744	0.437	0.24797		0.31529	0.488	0.15386
0.91136	0.588	0.53588		0.57546	0.433	0.24918		0.31834	0.484	0.15408
0.92321	0.584	0.53915		0.58297	0.429	0.25009		0.32249	0.48	0.15479
0.93496	0.58	0.54227		0.58919	0.425	0.2504		0.32588	0.476	0.15512
0.94714	0.576	0.54555		0.59508	0.421	0.25053		0.32914	0.472	0.15536
0.95931	0.572	0.54873		0.60307	0.417	0.25148		0.33314	0.468	0.15591
0.97208	0.568	0.55214		0.60936	0.413	0.25167		0.33668	0.464	0.15622
0.98404	0.564	0.555		0.61548	0.409	0.25173		0.33965	0.46	0.15624
0.99641	0.56	0.55799		0.62084	0.405	0.25144		0.34399	0.456	0.15686
1.00961	0.556	0.56134		0.62431	0.401	0.25035		0.34711	0.452	0.15689
1.02183	0.552	0.56405						0.35028	0.448	0.15693
1.0346	0.548	0.56696						0.35441	0.444	0.15736
1.04773	0.544	0.56996						0.35791	0.44	0.15748
1.06053	0.54	0.57269						0.36176	0.436	0.15773
1.07379	0.536	0.57555						0.36546	0.432	0.15788
1.08714	0.532	0.57836						0.36943	0.428	0.15811
1.10058	0.528	0.58111						0.37366	0.424	0.15843
1.11379	0.524	0.58363						0.37764	0.42	0.15861
1.12801	0.52	0.58657						0.38141	0.416	0.15867
1.14173	0.516	0.58913						0.38623	0.412	0.15912
1.15557	0.512	0.59165						0.38973	0.408	0.15901
1.17001	0.508	0.59436						0.39367	0.404	0.15904

## Sheet: Figure_2d
Ni-Rh_500
H2				SC2				SC1
C/D	V	P/D		C/D	V	P/D		C/D	V	P/D
0.31184	0.933	0.29094		0.29017	0.837	0.24288		0.21494	0.856	0.18399
0.31842	0.929	0.29581		0.29792	0.833	0.24817		0.22068	0.852	0.18802
0.32511	0.925	0.30072		0.3075	0.829	0.25491		0.22778	0.848	0.19315
0.33157	0.921	0.30537		0.31385	0.825	0.25893		0.23248	0.844	0.19621
0.33803	0.917	0.30997		0.31752	0.821	0.26068		0.2352	0.84	0.19757
0.34417	0.913	0.31423		0.32119	0.817	0.26241		0.23792	0.836	0.1989
0.35108	0.909	0.31913		0.32975	0.813	0.26809		0.24426	0.832	0.20323
0.35741	0.905	0.32346		0.33672	0.809	0.27241		0.24943	0.828	0.20652
0.3638	0.901	0.32778		0.34454	0.805	0.27735		0.25521	0.824	0.2103
0.37038	0.897	0.33223		0.3486	0.801	0.27922		0.25822	0.82	0.21174
0.37681	0.893	0.33649		0.35265	0.797	0.28107		0.26123	0.816	0.21316
0.38361	0.889	0.34103		0.36029	0.793	0.28571		0.26688	0.812	0.21671
0.39044	0.885	0.34554		0.36768	0.789	0.2901		0.27236	0.808	0.22006
0.39667	0.881	0.34947		0.37667	0.785	0.29568		0.27901	0.804	0.22433
0.4033	0.877	0.35369		0.38062	0.781	0.29726		0.28194	0.8	0.22555
0.41033	0.873	0.35821		0.38456	0.777	0.29881		0.28486	0.796	0.22675
0.41664	0.869	0.36206		0.39178	0.773	0.30284		0.29021	0.792	0.22984
0.42307	0.865	0.36595		0.40131	0.769	0.30861		0.29727	0.788	0.23425
0.42958	0.861	0.36986		0.40967	0.765	0.3134		0.30346	0.784	0.23791
0.43626	0.857	0.37388		0.41491	0.761	0.31574		0.30734	0.78	0.23972
0.44266	0.853	0.37759		0.42013	0.757	0.31804		0.31121	0.776	0.2415
0.44901	0.849	0.38121		0.42645	0.753	0.32112		0.31589	0.772	0.24387
0.45584	0.845	0.38518		0.43511	0.749	0.3259		0.32231	0.768	0.24753
0.4624	0.841	0.38888		0.44569	0.745	0.33204		0.33014	0.764	0.25223
0.46918	0.837	0.3927		0.44884	0.741	0.33259		0.33248	0.76	0.25268
0.47589	0.833	0.39642		0.45199	0.737	0.33312		0.33481	0.756	0.25311
0.48296	0.829	0.40037		0.4609	0.733	0.33784		0.34141	0.752	0.25674
0.48961	0.825	0.40393		0.47019	0.729	0.34277		0.34829	0.748	0.26052
0.49712	0.821	0.40813		0.47855	0.725	0.34695		0.35448	0.744	0.26373
0.50348	0.817	0.41134		0.48314	0.721	0.34834		0.35788	0.74	0.26483
0.51053	0.813	0.41506		0.48773	0.717	0.3497		0.36128	0.736	0.2659
0.51773	0.809	0.41884		0.49689	0.713	0.35428		0.36807	0.732	0.26943
0.52491	0.805	0.42255		0.50563	0.709	0.35849		0.37454	0.728	0.27266
0.53217	0.801	0.42627		0.51322	0.705	0.36182		0.38016	0.724	0.27524
0.53873	0.797	0.42936		0.51877	0.701	0.36366		0.38428	0.72	0.27668
0.54629	0.793	0.43321		0.52432	0.697	0.36545		0.38839	0.716	0.27809
0.55358	0.789	0.43677		0.53321	0.693	0.36951		0.39497	0.712	0.28122
0.56089	0.785	0.4403		0.54219	0.689	0.37357		0.40163	0.708	0.28435
0.56829	0.781	0.44384		0.55195	0.685	0.37808		0.40885	0.704	0.28783
0.57596	0.777	0.44752		0.55676	0.681	0.37915		0.41241	0.7	0.28869
0.58316	0.773	0.45078		0.56156	0.677	0.38017		0.41597	0.696	0.28951
0.59189	0.769	0.45517		0.57306	0.673	0.38567		0.42449	0.692	0.29375
0.59964	0.765	0.45873		0.58097	0.669	0.38867		0.43035	0.688	0.29608
0.60745	0.761	0.46227		0.59025	0.665	0.39252		0.43723	0.684	0.29906
0.61541	0.757	0.46586		0.59627	0.661	0.39413		0.44168	0.68	0.30034
0.62203	0.753	0.46838		0.60228	0.657	0.3957		0.44613	0.676	0.30158
0.63025	0.749	0.47206		0.61037	0.653	0.39857		0.45213	0.672	0.30383
0.63868	0.745	0.47581		0.62072	0.649	0.40285		0.45979	0.668	0.30714
0.64684	0.741	0.47931		0.63096	0.645	0.40697		0.46738	0.664	0.31034
0.6552	0.737	0.48288		0.63592	0.641	0.40762		0.47105	0.66	0.31089
0.66283	0.733	0.48586		0.64089	0.637	0.40825		0.47473	0.656	0.31142
0.67154	0.729	0.48956		0.65116	0.633	0.41219		0.48234	0.652	0.31449
0.67943	0.725	0.49258		0.66185	0.629	0.4163		0.49026	0.648	0.31769
0.68866	0.721	0.49653		0.672	0.625	0.42		0.49778	0.644	0.32057
0.69606	0.717	0.49908		0.67663	0.621	0.42019		0.50121	0.64	0.32077
0.70491	0.713	0.5026		0.68126	0.617	0.42034		0.50464	0.636	0.32095
0.71439	0.709	0.5065		0.69355	0.613	0.42515		0.51374	0.632	0.32469
0.72248	0.705	0.50935		0.70398	0.609	0.42873		0.52147	0.628	0.32748
0.72975	0.701	0.51155		0.71551	0.605	0.43288		0.53001	0.624	0.33072
0.73963	0.697	0.51552		0.72081	0.601	0.43321		0.53393	0.62	0.33104
0.74944	0.693	0.51936		0.72611	0.597	0.43349		0.53786	0.616	0.33132
0.75844	0.689	0.52257		0.73721	0.593	0.43717		0.54608	0.612	0.3342
0.7678	0.685	0.52594		0.75038	0.589	0.44197		0.55584	0.608	0.33795
0.77689	0.681	0.52906		0.75959	0.585	0.44436		0.56266	0.604	0.33984
0.78678	0.677	0.53265		0.7653	0.581	0.44464		0.56689	0.6	0.34013
0.79613	0.673	0.53579		0.77101	0.577	0.44487		0.57112	0.596	0.34039
0.80618	0.669	0.53934		0.78455	0.573	0.44955		0.58115	0.592	0.34404
0.81586	0.665	0.54254		0.79391	0.569	0.45173		0.58808	0.588	0.34579
0.82774	0.661	0.54714		0.80576	0.565	0.45525		0.59686	0.584	0.34856
0.83703	0.657	0.54993		0.81182	0.561	0.45543		0.60135	0.58	0.34878
0.84735	0.653	0.55332		0.81788	0.557	0.45556		0.60584	0.576	0.34896
0.8578	0.649	0.55671		0.82943	0.553	0.45868		0.61439	0.572	0.35143
0.86874	0.645	0.56034		0.8414	0.549	0.46193		0.62326	0.568	0.35401
0.87938	0.641	0.56368		0.85367	0.545	0.46525		0.63235	0.564	0.35665
0.88989	0.637	0.56686		0.85969	0.541	0.46509		0.63681	0.56	0.35661
0.90017	0.633	0.56981		0.8657	0.537	0.46488		0.64126	0.556	0.35654
0.90971	0.629	0.57221		0.87675	0.533	0.46731		0.64944	0.552	0.35849
0.92063	0.625	0.57539		0.89074	0.529	0.4712		0.65981	0.548	0.36157
0.93103	0.621	0.57817		0.90333	0.525	0.47425		0.66913	0.544	0.36401
0.94211	0.617	0.58128		0.90987	0.521	0.47404		0.67398	0.54	0.36395
0.95331	0.613	0.58438		0.9164	0.517	0.47378		0.67881	0.536	0.36384
0.96495	0.609	0.58765		0.92847	0.513	0.47631		0.68776	0.532	0.36589
0.97654	0.605	0.59081		0.94116	0.509	0.47905		0.69716	0.528	0.3681
0.98876	0.601	0.59425		0.95622	0.505	0.48289		0.70831	0.524	0.37116
0.99968	0.597	0.59681		0.96183	0.501	0.48188		0.71247	0.52	0.37048
1.01151	0.593	0.59983		0.96745	0.497	0.48082		0.71663	0.516	0.36978
1.02324	0.589	0.60269		0.98017	0.493	0.48322		0.72605	0.512	0.37174
1.03458	0.585	0.60523		0.99563	0.489	0.48686		0.7375	0.508	0.37465
1.04494	0.581	0.60711		1.00665	0.485	0.48823		0.74567	0.504	0.37582
1.05671	0.577	0.60972		1.01337	0.481	0.48743		0.75064	0.5	0.37532
1.06944	0.573	0.61279		1.02009	0.477	0.48658		0.75563	0.496	0.37479
1.08171	0.569	0.61549		1.03356	0.473	0.48887		0.7656	0.492	0.37668
1.09401	0.565	0.61811		1.04717	0.469	0.49112		0.77568	0.488	0.37853
1.10651	0.561	0.62075		1.06066	0.465	0.49321		0.78568	0.484	0.38027
1.11943	0.557	0.62352		1.06771	0.461	0.49221		0.79089	0.48	0.37963
1.13274	0.553	0.6264		1.07475	0.457	0.49116		0.79611	0.476	0.37895
1.14618	0.549	0.62925		1.08867	0.453	0.49317		0.80642	0.472	0.38063
1.15903	0.545	0.63167		1.10148	0.449	0.49457		0.81591	0.468	0.38185
1.17206	0.541	0.63408		1.11682	0.445	0.49699		0.82728	0.464	0.38386
1.18661	0.537	0.63721		1.12351	0.441	0.49547		0.83223	0.46	0.38283
1.19904	0.533	0.63909		1.13021	0.437	0.4939		0.83719	0.456	0.38176
1.21263	0.529	0.64148		1.14298	0.433	0.49491		0.84665	0.452	0.38269
1.22647	0.525	0.6439		1.15791	0.429	0.49674		0.85771	0.448	0.38426
1.24006	0.521	0.64607		1.17232	0.425	0.49824		0.86839	0.444	0.38556
1.25398	0.517	0.64831		1.18013	0.421	0.49683		0.87417	0.44	0.38463
1.26759	0.513	0.65028		1.18793	0.417	0.49537		0.87995	0.436	0.38366
1.28234	0.509	0.65271		1.19993	0.413	0.49557		0.88884	0.432	0.38398
1.29672	0.505	0.65484		1.21314	0.409	0.49618		0.89863	0.428	0.38461
1.31105	0.501	0.65684		1.22833	0.405	0.49747		0.90988	0.424	0.38579
1.32558	0.497	0.65881		1.23385	0.401	0.49477		0.91396	0.42	0.38386
1.34044	0.493	0.66084						0.91806	0.416	0.38191
1.35553	0.489	0.66285						0.92754	0.412	0.38215
1.37106	0.485	0.66496						0.93674	0.408	0.38219
1.38592	0.481	0.66663						0.94557	0.404	0.38201
1.40142	0.477	0.66848
1.41694	0.473	0.67021
1.43254	0.469	0.67186
1.44841	0.465	0.67351
1.46419	0.461	0.67499
1.48066	0.457	0.67666
1.49688	0.453	0.67808
1.51376	0.449	0.67968
1.5301	0.445	0.68089
1.54733	0.441	0.68237
1.56478	0.437	0.68381
1.58383	0.433	0.6858
1.6008	0.429	0.68674
1.61869	0.425	0.68794
1.63643	0.421	0.68894
1.65261	0.417	0.68914
1.67016	0.413	0.68978
1.68844	0.409	0.69057
1.70664	0.405	0.69119
1.72532	0.401	0.69185

## Sheet: Figure_3a
Current density (A/cm2)						CH4 conversion (%)
REF			Ni-Rh			REF			Ni-Rh
time [h]	C/D		time [h]	C/D		time [h]	CH4_conv		time [h]	CH4_conv
0.025	0.14215		0.0666667	0.351662		1.5	16.4896		3	27.2815
0.05	0.14045		0.133333	0.351469		3	16.1811		6	27.4295
0.075	0.141806		0.2	0.351369		4.5	16.3381		9	27.4382
0.1	0.139081		0.266667	0.351087		6	15.8726		12	27.8459
0.125	0.140319		0.333333	0.350856		7.5	15.4961		15	26.3945
0.15	0.13805		0.4	0.350262		9	15.4094		18	26.5697
0.175	0.13965		0.466667	0.350081		10.5	15.2901		21	26.3665
0.2	0.142044		0.533333	0.350462		12	14.5907		24	26.3445
0.225	0.144981		0.6	0.350013		13.5	14.4564		27	26.413
0.25	0.146219		0.666667	0.349544		15	14.2123		30	26.6836
0.275	0.145425		0.733333	0.35005		16.5	13.9444		33	26.5043
0.3	0.146931		0.8	0.349644		18	14.8854		36	26.9089
0.325	0.148931		0.866667	0.349337		19.5	14.3238		39	26.6782
0.35	0.144494		0.933333	0.349206		21	13.9734		42	26.4844
0.375	0.145469		1	0.349187		22.5	13.6799		45	26.4722
0.4	0.148369		1.06667	0.3494		24	13.2045		48	26.2188
0.425	0.145887		1.13333	0.348837		25.5	12.8811		51	27.7885
0.45	0.146444		1.2	0.348494		27	13.1117		54	26.5421
0.475	0.1458		1.26667	0.348231		28.5	12.8787		57	26.4724
0.5	0.147531		1.33333	0.348719		30	12.5762		60	28.6942
0.525	0.147725		1.4	0.348225		31.5	11.8861		63	27.4829
0.55	0.1453		1.46667	0.348206		33	12.6039		66	26.4625
0.575	0.140044		1.53333	0.348644		34.5	12.0021		69	26.7007
0.6	0.143744		1.6	0.348369		36	12.1344		72	26.5762
0.625	0.145831		1.66667	0.347875		37.5	12.3669		75	26.3642
0.65	0.143006		1.73333	0.347788		39	11.8034		78	26.9511
0.675	0.146269		1.8	0.348031		40.5	12.0096		81	27.5175
0.7	0.141769		1.86667	0.347981		42	11.7114		84	29.0819
0.725	0.142294		1.93333	0.347869		43.5	12.026		87	26.5778
0.75	0.142025		2	0.346787		45	11.5091		90	29.0862
0.775	0.138912		2.06667	0.34685		46.5	11.8077		93	26.7973
0.8	0.145262		2.13333	0.346594		48	11.8373		96	26.3729
0.825	0.145675		2.2	0.346319		49.5	11.0255		99	27.5323
0.85	0.144594		2.26667	0.346494		51	10.08		102	26.4876
0.875	0.145006		2.33333	0.346569		52.5	10.2342		105	26.5892
0.9	0.139106		2.4	0.346544		54	10.7056		108	27.8908
0.925	0.138444		2.46667	0.346319		55.5	11.0034		111	26.5813
0.95	0.142531		2.53333	0.346137		57	10.6431		114	27.2788
0.975	0.145344		2.6	0.346413		58.5	10.6811		117	26.5777
1	0.138875		2.66667	0.346037		60	10.8765		120	26.8174
1.025	0.144588		2.73333	0.345919		61.5	10.7453		123	28.0943
1.05	0.142706		2.8	0.346025		63	10.7612		126	26.4554
1.075	0.140944		2.86667	0.346381		64.5	10.6532		129	28.072
1.1	0.1396		2.93333	0.346187		66	10.796		132	26.9121
1.125	0.141738		3	0.346244		67.5	10.1352		135	27.7059
1.15	0.140175		3.06667	0.34605		69	9.77558		138	26.9884
1.175	0.1431		3.13333	0.346244		70.5	9.80955		141	27.6497
1.2	0.141431		3.2	0.345944		72	9.84082		144	27.4857
1.225	0.143406		3.26667	0.346025		73.5	9.98025		147	26.9876
1.25	0.0512312		3.33333	0.345687		75	10.1767		150	27.6486
1.275	0.08		3.4	0.345644		76.5	9.90808		153	26.6645
1.3	0.0933937		3.46667	0.345419		78	9.67681		156	27.5838
1.325	0.0955312		3.53333	0.345438		79.5	10.2242		159	27.676
1.35	0.102744		3.6	0.345912		81	10.1197		162	26.5578
1.375	0.122262		3.66667	0.345381		82.5	10.2613		165	26.3391
1.4	0.133394		3.73333	0.345662		84	9.80018		168	27.2794
1.425	0.135544		3.8	0.345669		85.5	9.96561		171	25.9759
1.45	0.132869		3.86667	0.344981		87	9.91664		174	26.0649
1.475	0.136769		3.93333	0.3449		88.5	9.44108		177	27.341
1.5	0.137581		4	0.344813		90	9.14592		180	27.0589
1.525	0.136094		4.06667	0.345206		91.5	9.10993		183	26.9539
1.55	0.134687		4.13333	0.345313		93	9.68284		186	27.4416
1.575	0.13875		4.2	0.345025		94.5	9.59786		189	28.0498
1.6	0.135125		4.26667	0.344719		96	9.49288		192	26.345
1.625	0.135994		4.33333	0.345069		97.5	9.62333		195	26.5578
1.65	0.135306		4.4	0.345112		99	9.3767		198	26.302
1.675	0.134281		4.46667	0.345238		100.5	9.26626		201	26.191
1.7	0.134119		4.53333	0.344581		102	8.86859		204	26.1618
1.725	0.136519		4.6	0.344894		103.5	9.14645		207	26.8853
1.75	0.137875		4.66667	0.345125		105	8.91841		210	26.2396
1.775	0.142275		4.73333	0.345069		106.5	8.77289		213	26.168
1.8	0.13725		4.8	0.344975		108	8.89085		216	25.5965
1.825	0.138625		4.86667	0.344456		109.5	8.57416		219	25.8454
1.85	0.137888		4.93333	0.344631		111	8.26829		222	27.0358
1.875	0.139506		5	0.344381		112.5	6.90242		225	24.4883
1.9	0.132075		5.06667	0.344275		114	8.11045		228	25.6713
1.925	0.135488		5.13333	0.344644		115.5	8.49116		231	26.3265
1.95	0.1392		5.2	0.344606		117	8.08853		234	27.3765
1.975	0.135375		5.26667	0.344144		118.5	8.22426		237	28.883
2	0.135675		5.33333	0.344756		120	7.92085		240	26.8178
2.025	0.136038		5.4	0.344463		121.5	7.89482		243	25.9363
2.05	0.137331		5.46667	0.344819		123	7.82439		246	24.7467
2.075	0.137081		5.53333	0.344313		124.5	7.64529		249	24.4664
2.1	0.138187		5.6	0.344512		126	7.64037		252	25.7724
2.125	0.137475		5.66667	0.344525		127.5	6.73234		255	23.7212
2.15	0.135525		5.73333	0.344094		129	7.38275		258	23.6603
2.175	0.139375		5.8	0.343794		130.5	7.54876		261	23.5671
2.2	0.138563		5.86667	0.34395		132	7.13434		264	25.4218
2.225	0.133925		5.93333	0.344012		133.5	7.13674		267	25.2641
2.25	0.132525		6	0.34385		135	5.84971		270	25.7202
2.275	0.133631		6.06667	0.343631		136.5	7.04954		273	24.9185
2.3	0.133031		6.13333	0.343781		138	7.00664		276	25.0431
2.325	0.0335375		6.2	0.343825		139.5	6.74042		279	25.1816
2.35	0.0677187		6.26667	0.343619		141	6.77342		282	25.1457
2.375	0.0806375		6.33333	0.34355		142.5	6.85503		285	25.1249
2.4	0.082675		6.4	0.343787		144	6.4758		288	25.3576
2.425	0.101175		6.46667	0.343737		145.5	6.49916		291	25.1279
2.45	0.108525		6.53333	0.344019		147	6.3151		294	26.4915
2.475	0.118231		6.6	0.343925		148.5	5.49901		297	26.028
2.5	0.117969		6.66667	0.34405		150	6.01353		300	25.2166
2.525	0.120669		6.73333	0.34405		151.5	5.36073		303	25.0046
2.55	0.127575		6.8	0.343881		153	5.79854		306	25.8335
2.575	0.128763		6.86667	0.343787		154.5	6.12365		309	25.3896
2.6	0.128075		6.93333	0.34395		156	5.85429		312	24.9238
2.625	0.126531		7	0.344244		157.5	5.78185		315	25.2896
2.65	0.13085		7.06667	0.343612		159	5.97986		318	24.9852
2.675	0.130394		7.13333	0.343569		160.5	4.9571		321	25.1294
2.7	0.128769		7.2	0.343694		162	4.58888		324	25.4984
2.725	0.13075		7.26667	0.343363		163.5	5.46957		327	25.7705
2.75	0.129994		7.33333	0.3434		165	4.43448		330	26.205
2.775	0.133006		7.4	0.343313		166.5	4.83774		333	27.0109
2.8	0.129844		7.46667	0.343506		168	5.42059		336	25.1272
2.825	0.135687		7.53333	0.34185		169.5	5.51432		339	25.0823
2.85	0.132038		7.6	0.342431		171	4.9833		342	25.0279
2.875	0.129263		7.66667	0.342744		172.5	5.19538		345	24.75
2.9	0.133638		7.73333	0.342938		174	4.958		348	24.6975
2.925	0.131156		7.8	0.34285		175.5	4.97142		351	25.5007
2.95	0.134694		7.86667	0.342469		177	5.09473		354	24.9358
2.975	0.127937		7.93333	0.342825		178.5	5.19947		357	25.4291
3	0.131494		8	0.343006		180	4.60629		360	24.5337
3.025	0.130669		8.06667	0.342744		181.5	4.90079		363	23.8902
3.05	0.126075		8.13333	0.342775		183	4.70988		366	24.1803
3.075	0.127606		8.2	0.34255		184.5	4.82793		369	25.6405
3.1	0.128944		8.26667	0.342831		186	4.2806		372	25.6404
3.125	0.12925		8.33333	0.342706		187.5	5.06409		375	25.489
3.15	0.131638		8.4	0.342963		189	4.79182		378	25.023
3.175	0.131806		8.46667	0.343119		190.5	4.70006		381	25.2673
3.2	0.128919		8.53333	0.342837		192	3.73013		384	27.1297
3.225	0.126913		8.6	0.342844		193.5	4.82342		387	25.268
3.25	0.129506		8.66667	0.343044		195	4.56678		390	25.4164
3.275	0.126119		8.73333	0.342938		196.5	4.52174		393	24.9372
3.3	0.127388		8.8	0.34285		198	4.46256		396	25.4805
3.325	0.124238		8.86667	0.342431		199.5	4.47635		399	25.095
3.35	0.124262		8.93333	0.342419		201	4.33698		402	25.1852
3.375	0.127469		9	0.342769		202.5	4.50033		405	25.4112
3.4	0.121687		9.06667	0.342525		204	4.16489		408	26.0414
3.425	0.128206		9.13333	0.342512		205.5	4.51235		411	25.4502
3.45	0.129369		9.2	0.342744		207	4.46591		414	26.0738
3.475	0.125681		9.26667	0.342769		208.5	4.49961		417	24.7614
3.5	0.13135		9.33333	0.342494		210	4.44738		420	24.9156
3.525	0.126131		9.4	0.342081		211.5	4.40245		423	24.1828
3.55	0.129825		9.46667	0.341981		213	4.35198		426	27.708
3.575	0.124212		9.53333	0.342506		214.5	3.98504		429	24.4206
3.6	-0.0005875		9.6	0.342225		216	4.31171		432	24.5575
3.625	0.0677625		9.66667	0.342331		217.5	4.16951		435	23.9044
3.65	0.0778438		9.73333	0.342056		219	4.97607		438	24.3428
3.675	0.0859562		9.8	0.342325		220.5	4.28481		441	24.9888
3.7	0.0962812		9.86667	0.342325		222	4.17602		444	24.3707
3.725	0.111719		9.93333	0.341981		223.5	4.11		447	24.7073
3.75	0.118487		10	0.341981		225	4.07935		450	24.9361
3.775	0.119094		10.0667	0.341913		226.5	4.22543		453	25.4199
3.8	0.126394		10.1333	0.341719		228	3.64683		456	24.7007
3.825	0.1206		10.2	0.341687		229.5	3.42212		459	24.5914
3.85	0.126137		10.2667	0.342006		231	3.89396		462	27.0621
3.875	0.1291		10.3333	0.342081		232.5	4.0515		465	24.5861
3.9	0.128831		10.4	0.342		234	3.32434		468	24.4387
3.925	0.130562		10.4667	0.341556		235.5	3.8358		471	24.8688
3.95	0.125031		10.5333	0.341794		237	3.83333		474	24.8513
3.975	0.130019		10.6	0.341756		238.5	3.72908		477	24.5592
4	0.125112		10.6667	0.341819		240	3.78138		480	27.184
4.025	0.124156		10.7333	0.341969		241.5	3.91573		483	24.5657
4.05	0.12745		10.8	0.341963		243	3.61039		486	24.367
4.075	0.120287		10.8667	0.341562		244.5	3.59213		489	23.9015
4.1	0.119438		10.9333	0.341594		246	2.9899		492	24.428
4.125	0.117975		11	0.341719		247.5	3.66014		495	24.3093
4.15	0.120875		11.0667	0.341062		249	3.56172		498	23.8923
4.175	0.121362		11.1333	0.3413		250.5	3.14347		501	25.8897
4.2	0.121831		11.2	0.341137
4.225	0.123112		11.2667	0.341194
4.25	0.125719		11.3333	0.341288
4.275	0.125225		11.4	0.341288
4.3	0.124081		11.4667	0.341256
4.325	0.1239		11.5333	0.341406
4.35	0.121938		11.6	0.341381
4.375	0.127312		11.6667	0.341187
4.4	0.124919		11.7333	0.34115
4.425	0.122994		11.8	0.341388
4.45	0.122669		11.8667	0.341144
4.475	0.12475		11.9333	0.341144
4.5	0.122094		12	0.341025
4.525	0.119513		12.0667	0.3412
4.55	0.124606		12.1333	0.341087
4.575	0.1222		12.2	0.341269
4.6	0.117613		12.2667	0.3416
4.625	0.117906		12.3333	0.341787
4.65	0.112363		12.4	0.341319
4.675	0.113919		12.4667	0.34135
4.7	0.114606		12.5333	0.341256
4.725	0.110312		12.6	0.341412
4.75	0.110106		12.6667	0.341494
4.775	0.117419		12.7333	0.341425
4.8	0.118744		12.8	0.341863
4.825	0.117419		12.8667	0.341569
4.85	0.111956		12.9333	0.341056
4.875	0.0531188		13	0.341062
4.9	0.071225		13.0667	0.341112
4.925	0.0772625		13.1333	0.341337
4.95	0.0927875		13.2	0.341069
4.975	0.0985688		13.2667	0.341294
5	0.0995		13.3333	0.34125
5.025	0.106731		13.4	0.341288
5.05	0.113437		13.4667	0.340869
5.075	0.115762		13.5333	0.341275
5.1	0.120069		13.6	0.341162
5.125	0.118		13.6667	0.341369
5.15	0.120725		13.7333	0.341219
5.175	0.118037		13.8	0.34135
5.2	0.117219		13.8667	0.341456
5.225	0.115325		13.9333	0.341525
5.25	0.120931		14	0.341194
5.275	0.120562		14.0667	0.34145
5.3	0.123294		14.1333	0.341294
5.325	0.118631		14.2	0.341356
5.35	0.119081		14.2667	0.341038
5.375	0.121656		14.3333	0.340981
5.4	0.122831		14.4	0.3409
5.425	0.118938		14.4667	0.341194
5.45	0.122206		14.5333	0.340831
5.475	0.115731		14.6	0.340869
5.5	0.120931		14.6667	0.340687
5.525	0.117737		14.7333	0.340244
5.55	0.117444		14.8	0.340556
5.575	0.115919		14.8667	0.3405
5.6	0.117575		14.9333	0.340725
5.625	0.11615		15	0.340525
5.65	0.113694		15.0667	0.3407
5.675	0.110531		15.1333	0.340537
5.7	0.112725		15.2	0.340325
5.725	0.114538		15.2667	0.340569
5.75	0.116413		15.3333	0.340575
5.775	0.113844		15.4	0.3407
5.8	0.1136		15.4667	0.3405
5.825	0.118244		15.5333	0.340319
5.85	0.113687		15.6	0.340463
5.875	0.117994		15.6667	0.340713
5.9	0.115981		15.7333	0.340494
5.925	0.1155		15.8	0.340687
5.95	0.118		15.8667	0.340612
5.975	0.11805		15.9333	0.340831
6	0.115169		16	0.34065
6.025	0.118987		16.0667	0.340619
6.05	0.115019		16.1333	0.340144
6.075	0.114531		16.2	0.340875
6.1	0.115762		16.2667	0.340731
6.125	0.112563		16.3333	0.340244
6.15	0.114419		16.4	0.340537
6.175	0.112044		16.4667	0.340206
6.2	0.0558125		16.5333	0.3402
6.225	0.0696		16.6	0.340375
6.25	0.0774312		16.6667	0.339838
6.275	0.0836187		16.7333	0.340406
6.3	0.0909437		16.8	0.340706
6.325	0.0948125		16.8667	0.340381
6.35	0.100312		16.9333	0.340375
6.375	0.0991187		17	0.34035
6.4	0.100763		17.0667	0.340363
6.425	0.107737		17.1333	0.340137
6.45	0.104456		17.2	0.340512
6.475	0.103425		17.2667	0.340575
6.5	0.111863		17.3333	0.34035
6.525	0.109194		17.4	0.340388
6.55	0.111556		17.4667	0.340594
6.575	0.111025		17.5333	0.340544
6.6	0.112406		17.6	0.340325
6.625	0.113519		17.6667	0.339737
6.65	0.113906		17.7333	0.339787
6.675	0.1157		17.8	0.339687
6.7	0.111344		17.8667	0.339556
6.725	0.113088		17.9333	0.339712
6.75	0.110587		18	0.33995
6.775	0.112312		18.0667	0.33955
6.8	0.108062		18.1333	0.339525
6.825	0.112975		18.2	0.339781
6.85	0.115569		18.2667	0.339569
6.875	0.113325		18.3333	0.339556
6.9	0.110512		18.4	0.339444
6.925	0.110025		18.4667	0.340069
6.95	0.113819		18.5333	0.340319
6.975	0.109825		18.6	0.339925
7	0.108594		18.6667	0.340081
7.025	0.111419		18.7333	0.339756
7.05	0.113787		18.8	0.33975
7.075	0.110213		18.8667	0.339731
7.1	0.107062		18.9333	0.339794
7.125	0.109144		19	0.340019
7.15	0.110006		19.0667	0.339512
7.175	0.113231		19.1333	0.339363
7.2	0.111163		19.2	0.339706
7.225	0.112631		19.2667	0.339731
7.25	0.112731		19.3333	0.3395
7.275	0.107394		19.4	0.339281
7.3	0.111275		19.4667	0.339369
7.325	0.110981		19.5333	0.339487
7.35	0.111763		19.6	0.339431
7.375	0.107975		19.6667	0.339225
7.4	0.104369		19.7333	0.339531
7.425	0.106869		19.8	0.339662
7.45	0.109794		19.8667	0.339531
7.475	0.104287		19.9333	0.339331
7.5	0.10345		20	0.339375
7.525	0.109562		20.0667	0.3395
7.55	0.108794		20.1333	0.339463
7.575	0.111525		20.2	0.339431
7.6	0.113031		20.2667	0.339406
7.625	0.111575		20.3333	0.339562
7.65	0.111437		20.4	0.339562
7.675	0.112737		20.4667	0.339444
7.7	0.109794		20.5333	0.338875
7.725	0.114719		20.6	0.339012
7.75	0.1127		20.6667	0.339019
7.775	0.110206		20.7333	0.339637
7.8	0.110069		20.8	0.339662
7.825	0.105838		20.8667	0.339444
7.85	0.10895		20.9333	0.339438
7.875	0.0434875		21	0.339612
7.9	0.0645		21.0667	0.339719
7.925	0.0707625		21.1333	0.339644
7.95	0.0735187		21.2	0.339669
7.975	0.08225		21.2667	0.33955
8	0.0878062		21.3333	0.33955
8.025	0.0912625		21.4	0.339625
8.05	0.0959438		21.4667	0.3393
8.075	0.0972625		21.5333	0.3398
8.1	0.0952625		21.6	0.339787
8.125	0.102944		21.6667	0.339463
8.15	0.101844		21.7333	0.339494
8.175	0.105044		21.8	0.339687
8.2	0.107737		21.8667	0.339825
8.225	0.106831		21.9333	0.339562
8.25	0.108738		22	0.339087
8.275	0.1043		22.0667	0.33935
8.3	0.105038		22.1333	0.339106
8.325	0.10565		22.2	0.33915
8.35	0.108494		22.2667	0.339375
8.375	0.110625		22.3333	0.339175
8.4	0.108563		22.4	0.339075
8.425	0.107331		22.4667	0.339081
8.45	0.108094		22.5333	0.339256
8.475	0.103888		22.6	0.339412
8.5	0.1072		22.6667	0.339394
8.525	0.10555		22.7333	0.338919
8.55	0.107612		22.8	0.338931
8.575	0.107887		22.8667	0.339394
8.6	0.107869		22.9333	0.339344
8.625	0.110462		23	0.339056
8.65	0.109081		23.0667	0.339069
8.675	0.105931		23.1333	0.339419
8.7	0.107919		23.2	0.339381
8.725	0.107269		23.2667	0.338875
8.75	0.107369		23.3333	0.338706
8.775	0.104881		23.4	0.338875
8.8	0.106688		23.4667	0.338962
8.825	0.106025		23.5333	0.338875
8.85	0.108756		23.6	0.339025
8.875	0.0996375		23.6667	0.338912
8.9	0.101137		23.7333	0.338831
8.925	0.103856		23.8	0.338719
8.95	0.100212		23.8667	0.3386
8.975	0.103794		23.9333	0.338906
9	0.104456		24	0.338575
9.025	0.105656		24.0667	0.338425
9.05	0.107044		24.1333	0.33885
9.075	0.104244		24.2	0.339012
9.1	0.103375		24.2667	0.338581
9.125	0.105244		24.3333	0.338781
9.15	0.101988		24.4	0.338287
9.175	0.107294		24.4667	0.338556
9.2	0.108412		24.5333	0.338594
9.225	0.106306		24.6	0.339106
9.25	0.105431		24.6667	0.338912
9.275	0.105006		24.7333	0.339231
9.3	0.102594		24.8	0.339381
9.325	0.105431		24.8667	0.338456
9.35	0.101481		24.9333	0.338637
9.375	0.104244		25	0.338669
9.4	0.104994		25.0667	0.338475
9.425	0.10195		25.1333	0.338713
9.45	0.0996812		25.2	0.337394
9.475	0.102719		25.2667	0.337944
9.5	0.1029		25.3333	0.337425
9.525	0.102287		25.4	0.337569
9.55	0.103225		25.4667	0.337906
9.575	0.09895		25.5333	0.338413
9.6	0.105688		25.6	0.33875
9.625	0.101694		25.6667	0.338681
9.65	0.100869		25.7333	0.338456
9.675	0.103712		25.8	0.338525
9.7	0.101731		25.8667	0.338756
9.725	0.102844		25.9333	0.339006
9.75	0.105894		26	0.3389
9.775	0.102406		26.0667	0.339038
9.8	0.0991187		26.1333	0.338888
9.825	0.105219		26.2	0.338881
9.85	0.102944		26.2667	0.338806
9.875	0.102856		26.3333	0.338719
9.9	0.104206		26.4	0.3388
9.925	0.0969688		26.4667	0.338731
9.95	0.100125		26.5333	0.338881
9.975	0.101106		26.6	0.338825
10	0.103931		26.6667	0.338975
10.025	0.0560937		26.7333	0.338956
10.05	0.0641375		26.8	0.338944
10.075	0.0727		26.8667	0.3389
10.1	0.0774875		26.9333	0.338994
10.125	0.0826125		27	0.339012
10.15	0.0852813		27.0667	0.338881
10.175	0.0906125		27.1333	0.339031
10.2	0.0928		27.2	0.338969
10.225	0.0935812		27.2667	0.33905
10.25	0.095425		27.3333	0.339125
10.275	0.0976812		27.4	0.338938
10.3	0.0982437		27.4667	0.339113
10.325	0.1004		27.5333	0.339025
10.35	0.0985313		27.6	0.338894
10.375	0.1015		27.6667	0.338769
10.4	0.102813		27.7333	0.338912
10.425	0.103669		27.8	0.338863
10.45	0.103631		27.8667	0.338762
10.475	0.100375		27.9333	0.3389
10.5	0.106506		28	0.338912
10.525	0.1006		28.0667	0.338994
10.55	0.103788		28.1333	0.338938
10.575	0.106294		28.2	0.338919
10.6	0.1019		28.2667	0.339113
10.625	0.101075		28.3333	0.338825
10.65	0.104625		28.4	0.3388
10.675	0.101325		28.4667	0.338606
10.7	0.103894		28.5333	0.338725
10.725	0.100525		28.6	0.338831
10.75	0.0960812		28.6667	0.338762
10.775	0.100406		28.7333	0.338775
10.8	0.098875		28.8	0.338762
10.825	0.101625		28.8667	0.338906
10.85	0.1009		28.9333	0.338912
10.875	0.104019		29	0.338856
10.9	0.103862		29.0667	0.338844
10.925	0.102156		29.1333	0.338756
10.95	0.1035		29.2	0.338625
10.975	0.100644		29.2667	0.338675
11	0.100894		29.3333	0.338681
11.025	0.0965938		29.4	0.33865
11.05	0.100331		29.4667	0.338612
11.075	0.0964062		29.5333	0.33865
11.1	0.096725		29.6	0.338675
11.125	0.100706		29.6667	0.338625
11.15	0.0987937		29.7333	0.338581
11.175	0.0952062		29.8	0.338612
11.2	0.093875		29.8667	0.338463
11.225	0.0965562		29.9333	0.338531
11.25	0.095		30	0.338719
11.275	0.099325		30.0667	0.338512
11.3	0.100775		30.1333	0.338706
11.325	0.0964937		30.2	0.338463
11.35	0.0954937		30.2667	0.338594
11.375	0.100937		30.3333	0.3385
11.4	0.101375		30.4	0.338494
11.425	0.102069		30.4667	0.338544
11.45	0.102913		30.5333	0.338625
11.475	0.101531		30.6	0.338744
11.5	0.0994063		30.6667	0.338487
11.525	0.100256		30.7333	0.338463
11.55	0.100956		30.8	0.338375
11.575	0.0990875		30.8667	0.338562
11.6	0.0987813		30.9333	0.33855
11.625	0.0989063		31	0.338469
11.65	0.0941		31.0667	0.338362
11.675	0.09335		31.1333	0.338481
11.7	0.095025		31.2	0.338394
11.725	0.09815		31.2667	0.338444
11.75	0.0967		31.3333	0.33845
11.775	0.094975		31.4	0.338431
11.8	0.096275		31.4667	0.338425
11.825	0.0927812		31.5333	0.338438
11.85	0.0910563		31.6	0.338344
11.875	0.0939438		31.6667	0.3384
11.9	0.0941437		31.7333	0.338244
11.925	0.0961125		31.8	0.338544
11.95	0.0984562		31.8667	0.33835
11.975	0.101906		31.9333	0.338406
12	0.0987313		32	0.338375
12.025	0.0991875		32.0667	0.338469
12.05	0.0979875		32.1333	0.338425
12.075	0.097		32.2	0.338519
12.1	0.0990875		32.2667	0.338181
12.125	0.0984125		32.3333	0.338125
12.15	0.0929562		32.4	0.3382
12.175	0.0951562		32.4667	0.338238
12.2	0.0970437		32.5333	0.338144
12.225	0.0912375		32.6	0.338087
12.25	0.0921187		32.6667	0.338175
12.275	0.095225		32.7333	0.338163
12.3	0.0918812		32.8	0.338219
12.325	0.0923375		32.8667	0.338156
12.35	0.0953688		32.9333	0.338062
12.375	0.0933		33	0.338069
12.4	0.0985437		33.0667	0.338056
12.425	0.0961187		33.1333	0.338106
12.45	0.0947625		33.2	0.338081
12.475	0.0980437		33.2667	0.337987
12.5	0.0985812		33.3333	0.33795
12.525	0.0973875		33.4	0.337987
12.55	0.0970188		33.4667	0.338
12.575	0.0963563		33.5333	0.338019
12.6	0.0970188		33.6	0.338006
12.625	0.100012		33.6667	0.338019
12.65	0.09895		33.7333	0.338056
12.675	0.0981687		33.8	0.337981
12.7	0.0956375		33.8667	0.337981
12.725	0.0957062		33.9333	0.337869
12.75	0.0990688		34	0.337856
12.775	0.0969688		34.0667	0.337944
12.8	0.0997125		34.1333	0.337819
12.825	0.0977437		34.2	0.337944
12.85	0.0987688		34.2667	0.338019
12.875	0.0982688		34.3333	0.337913
12.9	0.0965625		34.4	0.338062
12.925	0.0961187		34.4667	0.337975
12.95	0.09395		34.5333	0.337987
12.975	0.0934437		34.6	0.337938
13	0.0928438		34.6667	0.338094
13.025	0.097175		34.7333	0.33795
13.05	0.0970875		34.8	0.3379
13.075	0.096775		34.8667	0.337856
13.1	0.0936813		34.9333	0.337994
13.125	0.0979062		35	0.337825
13.15	0.0955437		35.0667	0.337894
13.175	0.0979625		35.1333	0.337806
13.2	0.0958625		35.2	0.337881
13.225	0.0998062		35.2667	0.337731
13.25	0.0975875		35.3333	0.337813
13.275	0.0955625		35.4	0.337706
13.3	0.0976063		35.4667	0.337794
13.325	0.0971		35.5333	0.337794
13.35	0.0980125		35.6	0.337756
13.375	0.0982937		35.6667	0.337737
13.4	-0.0122562		35.7333	0.337781
13.425	0.034775		35.8	0.337687
13.45	0.046225		35.8667	0.337838
13.475	0.0478875		35.9333	0.337731
13.5	0.05845		36	0.337775
13.525	0.0770312		36.0667	0.337769
13.55	0.0822625		36.1333	0.3378
13.575	0.0895313		36.2	0.3377
13.6	0.0868188		36.2667	0.337919
13.625	0.0902625		36.3333	0.337644
13.65	0.0938063		36.4	0.337644
13.675	0.0872312		36.4667	0.337712
13.7	0.0964125		36.5333	0.337594
13.725	0.0936688		36.6	0.337444
13.75	0.0951375		36.6667	0.337506
13.775	0.0940125		36.7333	0.337544
13.8	0.0952812		36.8	0.337756
13.825	0.096875		36.8667	0.337381
13.85	0.0979062		36.9333	0.337356
13.875	0.0979812		37	0.337487
13.9	0.0961125		37.0667	0.337388
13.925	0.100137		37.1333	0.337281
13.95	0.1		37.2	0.33735
13.975	0.0974562		37.2667	0.337262
14	0.0967937		37.3333	0.337144
14.025	0.0996375		37.4	0.337275
14.05	0.0977875		37.4667	0.337438
14.075	0.0970938		37.5333	0.337281
14.1	0.09955		37.6	0.337156
14.125	0.0984187		37.6667	0.337162
14.15	0.0963812		37.7333	0.337081
14.175	0.0954937		37.8	0.337094
14.2	0.0977562		37.8667	0.337113
14.225	0.0945187		37.9333	0.336944
14.25	0.0976625		38	0.337087
14.275	0.0893437		38.0667	0.33695
14.3	0.097675		38.1333	0.337219
14.325	0.09505		38.2	0.337137
14.35	0.0976875		38.2667	0.337187
14.375	0.100237		38.3333	0.337175
14.4	0.0988375		38.4	0.337038
14.425	0.0978563		38.4667	0.337081
14.45	0.089125		38.5333	0.337012
14.475	0.0419812		38.6	0.337281
14.5	0.0544063		38.6667	0.337012
14.525	0.0619687		38.7333	0.337
14.55	0.0700125		38.8	0.337044
14.575	0.076625		38.8667	0.336994
14.6	0.078225		38.9333	0.33685
14.625	0.0864313		39	0.336863
14.65	0.090775		39.0667	0.337006
14.675	0.0889563		39.1333	0.336694
14.7	0.0897437		39.2	0.336719
14.725	0.0844312		39.2667	0.336938
14.75	0.092225		39.3333	0.336931
14.775	0.0953937		39.4	0.336775
14.8	0.0962125		39.4667	0.336969
14.825	0.09555		39.5333	0.336813
14.85	0.0943		39.6	0.336888
14.875	0.09505		39.6667	0.336713
14.9	0.0928937		39.7333	0.336813
14.925	0.0932875		39.8	0.3366
14.95	0.0953875		39.8667	0.336525
14.975	0.094675		39.9333	0.336625
15	0.101006		40	0.336606
15.025	0.101612		40.0667	0.3367
15.05	0.0908062		40.1333	0.336637
15.075	0.0976187		40.2	0.33665
15.1	0.0970812		40.2667	0.336719
15.125	0.0949438		40.3333	0.336713
15.15	0.097375		40.4	0.336531
15.175	0.0966937		40.4667	0.33655
15.2	0.0994562		40.5333	0.336625
15.225	0.0993687		40.6	0.336625
15.25	0.0905		40.6667	0.336506
15.275	0.092725		40.7333	0.336506
15.3	0.0940062		40.8	0.336519
15.325	0.0978625		40.8667	0.3363
15.35	0.094125		40.9333	0.336356
15.375	0.0964875		41	0.33625
15.4	0.0951437		41.0667	0.336244
15.425	0.0930938		41.1333	0.336356
15.45	0.09125		41.2	0.336212
15.475	0.0938312		41.2667	0.3363
15.5	0.0947313		41.3333	0.33625
15.525	0.0907438		41.4	0.336294
15.55	0.09385		41.4667	0.336306
15.575	0.0924437		41.5333	0.336194
15.6	0.0380812		41.6	0.336406
15.625	0.0573125		41.6667	0.336231
15.65	0.0637625		41.7333	0.336113
15.675	0.0685687		41.8	0.336181
15.7	0.0753812		41.8667	0.336187
15.725	0.0832187		41.9333	0.3363
15.75	0.0869562		42	0.336156
15.775	0.0888062		42.0667	0.336156
15.8	0.09235		42.1333	0.336369
15.825	0.0915813		42.2	0.336281
15.85	0.0901188		42.2667	0.336194
15.875	0.092525		42.3333	0.336031
15.9	0.0939875		42.4	0.336144
15.925	0.0931813		42.4667	0.336075
15.95	0.0968312		42.5333	0.336037
15.975	0.0973688		42.6	0.336006
16	0.0967		42.6667	0.336106
16.025	0.0931		42.7333	0.336
16.05	0.0957625		42.8	0.336212
16.075	0.0935687		42.8667	0.335981
16.1	0.0934375		42.9333	0.336244
16.125	0.0960125		43	0.336113
16.15	0.0949562		43.0667	0.336006
16.175	0.0901562		43.1333	0.336062
16.2	0.0932625		43.2	0.336087
16.225	0.0941875		43.2667	0.335794
16.25	0.0945375		43.3333	0.335831
16.275	0.096175		43.4	0.335956
16.3	0.095775		43.4667	0.336206
16.325	0.0956375		43.5333	0.336087
16.35	0.0903125		43.6	0.335938
16.375	0.093375		43.6667	0.336019
16.4	0.0929188		43.7333	0.335962
16.425	0.0934		43.8	0.335981
16.45	0.0930187		43.8667	0.335888
16.475	0.0965625		43.9333	0.336031
16.5	0.0923438		44	0.335875
16.525	0.0980375		44.0667	0.335975
16.55	0.0960812		44.1333	0.335663
16.575	0.090425		44.2	0.335813
16.6	0.0944438		44.2667	0.335756
16.625	0.0895313		44.3333	0.335769
16.65	0.09325		44.4	0.335938
16.675	0.0915938		44.4667	0.336069
16.7	0.0934875		44.5333	0.335694
16.725	0.0923562		44.6	0.335006
16.75	0.0912312		44.6667	0.335188
16.775	0.0924563		44.7333	0.335831
16.8	0.09185		44.8	0.3357
16.825	0.08795		44.8667	0.335019
16.85	0.0936		44.9333	0.335206
16.875	0.0914937		45	0.335594
16.9	0.0910438		45.0667	0.335613
16.925	0.0906		45.1333	0.335525
16.95	0.0932812		45.2	0.335787
16.975	0.0883875		45.2667	0.335562
17	0.0922562		45.3333	0.335619
17.025	0.092025		45.4	0.335588
17.05	0.0936437		45.4667	0.335675
17.075	0.09075		45.5333	0.3358
17.1	0.0925938		45.6	0.335813
17.125	0.0913		45.6667	0.335725
17.15	0.092175		45.7333	0.335663
17.175	-0.0183687		45.8	0.335769
17.2	0.0340625		45.8667	0.335787
17.225	0.0531812		45.9333	0.335913
17.25	0.060225		46	0.335787
17.275	0.0679437		46.0667	0.335844
17.3	0.0777		46.1333	0.335831
17.325	0.0854063		46.2	0.335631
17.35	0.0889312		46.2667	0.335756
17.375	0.0918625		46.3333	0.335681
17.4	0.0912625		46.4	0.335906
17.425	0.0945938		46.4667	0.335831
17.45	0.095525		46.5333	0.335806
17.475	0.0933312		46.6	0.335813
17.5	0.0953187		46.6667	0.335581
17.525	0.0973125		46.7333	0.335738
17.55	0.100444		46.8	0.335744
17.575	0.0981187		46.8667	0.335369
17.6	0.0948688		46.9333	0.3355
17.625	0.0906375		47	0.335437
17.65	0.097125		47.0667	0.33555
17.675	0.0983812		47.1333	0.3356
17.7	0.098		47.2	0.33555
17.725	0.0990875		47.2667	0.335819
17.75	0.100019		47.3333	0.335775
17.775	0.098225		47.4	0.335744
17.8	0.0971562		47.4667	0.335675
17.825	0.099575		47.5333	0.335544
17.85	0.100012		47.6	0.335619
17.875	0.0980062		47.6667	0.335462
17.9	0.093625		47.7333	0.335569
17.925	0.097875		47.8	0.335475
17.95	0.0970437		47.8667	0.335625
17.975	0.0950312		47.9333	0.335531
18	0.0933937		48	0.335825
18.025	0.0970875		48.0667	0.335544
18.05	0.0917312		48.1333	0.335706
18.075	0.0902375		48.2	0.335656
18.1	0.0867		48.2667	0.335762
18.125	0.0897938		48.3333	0.335525
18.15	0.0911188		48.4	0.335437
18.175	0.101263		48.4667	0.335588
18.2	0.0577562		48.5333	0.335525
18.225	0.0608125		48.6	0.335569
18.25	0.068925		48.6667	0.335437
18.275	0.0747938		48.7333	0.335738
18.3	0.0741437		48.8	0.33585
18.325	0.0819438		48.8667	0.33545
18.35	0.0839		48.9333	0.33505
18.375	0.08975		49	0.335237
18.4	0.0910875		49.0667	0.335519
18.425	0.0922313		49.1333	0.3354
18.45	0.096975		49.2	0.335119
18.475	0.0905687		49.2667	0.33545
18.5	0.0916375		49.3333	0.335144
18.525	0.0967313		49.4	0.335288
18.55	0.0972875		49.4667	0.335162
18.575	0.0905375		49.5333	0.335288
18.6	0.0991875		49.6	0.335094
18.625	0.0980625		49.6667	0.334969
18.65	0.0945625		49.7333	0.335006
18.675	0.0971687		49.8	0.335244
18.7	0.0962125		49.8667	0.335119
18.725	0.09375		49.9333	0.335294
18.75	0.0989375		50	0.335219
18.775	0.0927188		50.0667	0.335494
18.8	0.0926437		50.1333	0.335519
18.825	0.09355		50.2	0.335113
18.85	0.0916187		50.2667	0.335169
18.875	0.0952438		50.3333	0.335113
18.9	0.0954062		50.4	0.334919
18.925	0.0939875		50.4667	0.335188
18.95	0.0932438		50.5333	0.335313
18.975	0.0927313		50.6	0.335056
19	0.0906875		50.6667	0.335313
19.025	0.0896375		50.7333	0.334912
19.05	0.0892875		50.8	0.335075
19.075	0.0914125		50.8667	0.335206
19.1	0.0957313		50.9333	0.335094
19.125	0.0959937		51	0.335212
19.15	0.0927562		51.0667	0.335331
19.175	0.0958063		51.1333	0.335194
19.2	0.0932125		51.2	0.335294
19.225	0.093325		51.2667	0.335262
19.25	0.0881125		51.3333	0.335269
19.275	0.0912875		51.4	0.335281
19.3	0.0965437		51.4667	0.335375
19.325	0.0915		51.5333	0.335519
19.35	0.036575		51.6	0.335394
19.375	0.0529188		51.6667	0.335406
19.4	0.0635063		51.7333	0.3355
19.425	0.0699937		51.8	0.335575
19.45	0.0716812		51.8667	0.335506
19.475	0.0716875		51.9333	0.335444
19.5	0.0776437		52	0.335431
19.525	0.0848437		52.0667	0.335656
19.55	0.0897312		52.1333	0.335631
19.575	0.091775		52.2	0.335462
19.6	0.090325		52.2667	0.335412
19.625	0.0917		52.3333	0.335481
19.65	0.092625		52.4	0.335519
19.675	0.0900062		52.4667	0.335275
19.7	0.0923438		52.5333	0.335313
19.725	0.0954		52.6	0.335481
19.75	0.0926688		52.6667	0.335219
19.775	0.0931562		52.7333	0.335519
19.8	0.0965625		52.8	0.335388
19.825	0.0896125		52.8667	0.334944
19.85	0.0909688		52.9333	0.335094
19.875	0.089175		53	0.335156
19.9	0.0939937		53.0667	0.335012
19.925	0.0953688		53.1333	0.335181
19.95	0.092		53.2	0.335106
19.975	0.0905687		53.2667	0.335119
20	0.092		53.3333	0.335019
20.025	0.0870625		53.4	0.334788
20.05	0.0898812		53.4667	0.334919
20.075	0.0919625		53.5333	0.334756
20.1	0.0932937		53.6	0.334725
20.125	0.0940375		53.6667	0.334906
20.15	0.0906875		53.7333	0.33485
20.175	0.0931813		53.8	0.334919
20.2	0.0936813		53.8667	0.334794
20.225	0.0916625		53.9333	0.33495
20.25	0.0927812		54	0.334937
20.275	0.0908562		54.0667	0.335031
20.3	0.0926875		54.1333	0.334875
20.325	0.0939375		54.2	0.334956
20.35	0.0930438		54.2667	0.335031
20.375	0.0946437		54.3333	0.335094
20.4	0.0912563		54.4	0.334969
20.425	0.0300438		54.4667	0.335031
20.45	0.04285		54.5333	0.3351
20.475	0.0523563		54.6	0.334894
20.5	0.0587875		54.6667	0.334956
20.525	0.0594688		54.7333	0.334738
20.55	0.071425		54.8	0.334825
20.575	0.076325		54.8667	0.334962
20.6	0.0799187		54.9333	0.334837
20.625	0.0827062		55	0.334794
20.65	0.0864687		55.0667	0.3349
20.675	0.0874		55.1333	0.334756
20.7	0.0851875		55.2	0.33495
20.725	0.0908313		55.2667	0.335144
20.75	0.0910875		55.3333	0.335056
20.775	0.0912063		55.4	0.334869
20.8	0.0945687		55.4667	0.335094
20.825	0.0949125		55.5333	0.334956
20.85	0.095725		55.6	0.3351
20.875	0.0935125		55.6667	0.334925
20.9	0.0946063		55.7333	0.335194
20.925	0.0923687		55.8	0.334806
20.95	0.0921187		55.8667	0.334969
20.975	0.089875		55.9333	0.334863
21	0.0920125		56	0.334944
21.025	0.0944688		56.0667	0.334994
21.05	0.0877687		56.1333	0.334937
21.075	0.0933125		56.2	0.334775
21.1	0.0934625		56.2667	0.334662
21.125	0.0939		56.3333	0.334819
21.15	0.094375		56.4	0.334725
21.175	0.0896813		56.4667	0.334881
21.2	0.0901437		56.5333	0.334813
21.225	0.0929125		56.6	0.334806
21.25	0.0887437		56.6667	0.334719
21.275	0.0878437		56.7333	0.335119
21.3	0.0900875		56.8	0.3353
21.325	0.09285		56.8667	0.334369
21.35	0.0876062		56.9333	0.334662
21.375	0.09025		57	0.334675
21.4	0.0895187		57.0667	0.3346
21.425	0.0874687		57.1333	0.334644
21.45	0.0893625		57.2	0.334719
21.475	0.0864813		57.2667	0.334919
21.5	0.032525		57.3333	0.334906
21.525	0.045725		57.4	0.3349
21.55	0.0506625		57.4667	0.334775
21.575	0.0566688		57.5333	0.334987
21.6	0.0627812		57.6	0.334956
21.625	0.0705125		57.6667	0.334931
21.65	0.0778		57.7333	0.334731
21.675	0.0801313		57.8	0.334819
21.7	0.0810062		57.8667	0.334738
21.725	0.08445		57.9333	0.334544
21.75	0.0859		58	0.334662
21.775	0.0900625		58.0667	0.334825
21.8	0.0898062		58.1333	0.334656
21.825	0.0867		58.2	0.334569
21.85	0.0931625		58.2667	0.33465
21.875	0.092925		58.3333	0.334656
21.9	0.0914688		58.4	0.334694
21.925	0.0902687		58.4667	0.334587
21.95	0.0930938		58.5333	0.334562
21.975	0.0918812		58.6	0.334519
22	0.091025		58.6667	0.334413
22.025	0.0901875		58.7333	0.334681
22.05	0.0890375		58.8	0.33455
22.075	0.0888875		58.8667	0.3345
22.1	0.08925		58.9333	0.3347
22.125	0.0884125		59	0.334538
22.15	0.0909688		59.0667	0.334637
22.175	0.0904		59.1333	0.334625
22.2	0.0926937		59.2	0.3344
22.225	0.0919563		59.2667	0.334406
22.25	0.0924062		59.3333	0.334313
22.275	0.087		59.4	0.334637
22.3	0.0866187		59.4667	0.334581
22.325	0.083875		59.5333	0.334581
22.35	0.0920813		59.6	0.334425
22.375	0.08995		59.6667	0.334444
22.4	0.0852562		59.7333	0.334375
22.425	0.0885		59.8	0.334337
22.45	0.091925		59.8667	0.334375
22.475	0.08685		59.9333	0.334169
22.5	0.0538375		60	0.33415
22.525	0.0687375		60.0667	0.334244
22.55	0.0709687		60.1333	0.334437
22.575	0.0735813		60.2	0.334544
22.6	0.0817937		60.2667	0.334125
22.625	0.0838875		60.3333	0.334019
22.65	0.086625		60.4	0.33425
22.675	0.0892375		60.4667	0.334062
22.7	0.0872375		60.5333	0.334075
22.725	0.0894812		60.6	0.334137
22.75	0.0894063		60.6667	0.334313
22.775	0.08715		60.7333	0.334469
22.8	0.090025		60.8	0.334631
22.825	0.0924188		60.8667	0.334194
22.85	0.0913687		60.9333	0.334131
22.875	0.0930938		61	0.334156
22.9	0.0886938		61.0667	0.334075
22.925	0.0901312		61.1333	0.334275
22.95	0.0868375		61.2	0.334581
22.975	0.0912		61.2667	0.334212
23	0.0892375		61.3333	0.334269
23.025	0.0859938		61.4	0.33425
23.05	0.08845		61.4667	0.334388
23.075	0.0849375		61.5333	0.334163
23.1	0.08705		61.6	0.334356
23.125	0.0860875		61.6667	0.334225
23.15	0.0900375		61.7333	0.333981
23.175	0.08655		61.8	0.334087
23.2	0.0878312		61.8667	0.334294
23.225	0.088675		61.9333	0.334356
23.25	0.0910687		62	0.334069
23.275	0.088425		62.0667	0.333981
23.3	0.091175		62.1333	0.334219
23.325	0.0886188		62.2	0.333906
23.35	0.0885438		62.2667	0.333863
23.375	0.09		62.3333	0.333906
23.4	0.0880375		62.4	0.334256
23.425	0.0882062		62.4667	0.333894
23.45	0.0396813		62.5333	0.3338
23.475	0.04205		62.6	0.333794
23.5	0.0550562		62.6667	0.333819
23.525	0.0621687		62.7333	0.333837
23.55	0.0606125		62.8	0.334006
23.575	0.0736		62.8667	0.333813
23.6	0.0819125		62.9333	0.333769
23.625	0.085825		63	0.333962
23.65	0.0839375		63.0667	0.333644
23.675	0.09005		63.1333	0.333975
23.7	0.0892		63.2	0.333919
23.725	0.0884875		63.2667	0.333875
23.75	0.09095		63.3333	0.333906
23.775	0.0913812		63.4	0.333937
23.8	0.085425		63.4667	0.33405
23.825	0.0874562		63.5333	0.333956
23.85	0.0903375		63.6	0.333894
23.875	0.0880937		63.6667	0.334012
23.9	0.0906125		63.7333	0.333937
23.925	0.0894437		63.8	0.333881
23.95	0.0874875		63.8667	0.333863
23.975	0.09025		63.9333	0.333975
24	0.0918625		64	0.333863
24.025	0.08955		64.0667	0.3338
24.05	0.09005		64.1333	0.333969
24.075	0.090125		64.2	0.334094
24.1	0.081425		64.2667	0.334025
24.125	0.0909937		64.3333	0.333781
24.15	0.0845688		64.4	0.334131
24.175	0.0895625		64.4667	0.333919
24.2	0.0873625		64.5333	0.333981
24.225	0.0887687		64.6	0.333787
24.25	0.0832562		64.6667	0.333987
24.275	0.0846625		64.7333	0.334188
24.3	0.0884375		64.8	0.3344
24.325	0.0849188		64.8667	0.333712
24.35	0.0838		64.9333	0.333869
24.375	0.0853625		65	0.334062
24.4	0.0164688		65.0667	0.333863
24.425	0.0417625		65.1333	0.333731
24.45	0.047875		65.2	0.334369
24.475	0.0596062		65.2667	0.334062
24.5	0.0673625		65.3333	0.333769
24.525	0.0713125		65.4	0.333981
24.55	0.0746125		65.4667	0.333769
24.575	0.0785438		65.5333	0.333863
24.6	0.0833125		65.6	0.333863
24.625	0.089675		65.6667	0.333744
24.65	0.0915		65.7333	0.334012
24.675	0.0889812		65.8	0.33325
24.7	0.087925		65.8667	0.333131
24.725	0.089975		65.9333	0.333169
24.75	0.0924875		66	0.333394
24.775	0.088125		66.0667	0.333375
24.8	0.0855187		66.1333	0.333769
24.825	0.0921		66.2	0.333606
24.85	0.0891125		66.2667	0.333744
24.875	0.0917312		66.3333	0.333625
24.9	0.0857187		66.4	0.333806
24.925	0.09215		66.4667	0.333869
24.95	0.0893125		66.5333	0.333731
24.975	0.088275		66.6	0.333906
25	0.0863187		66.6667	0.333656
25.025	0.0853375		66.7333	0.334087
25.05	0.0860125		66.8	0.333875
25.075	0.0850437		66.8667	0.333731
25.1	0.0881062		66.9333	0.3338
25.125	0.08725		67	0.333837
25.15	0.0849875		67.0667	0.3337
25.175	0.0839188		67.1333	0.33355
25.2	0.0916562		67.2	0.333625
25.225	0.08745		67.2667	0.333656
25.25	0.0898187		67.3333	0.333731
25.275	0.0891625		67.4	0.333469
25.3	0.0274625		67.4667	0.333744
25.325	0.03535		67.5333	0.333594
25.35	0.0466687		67.6	0.333731
25.375	0.0480125		67.6667	0.333344
25.4	0.048625		67.7333	0.333525
25.425	0.0615187		67.8	0.333637
25.45	0.0646687		67.8667	0.333544
25.475	0.071375		67.9333	0.333581
25.5	0.079675		68	0.333481
25.525	0.0892437		68.0667	0.333487
25.55	0.0908438		68.1333	0.333419
25.575	0.0889625		68.2	0.333606
25.6	0.0906437		68.2667	0.333306
25.625	0.0893437		68.3333	0.333487
25.65	0.0914875		68.4	0.333188
25.675	0.0881437		68.4667	0.333212
25.7	0.0900563		68.5333	0.3336
25.725	0.08685		68.6	0.333388
25.75	0.09295		68.6667	0.333231
25.775	0.0859125		68.7333	0.333162
25.8	0.0906		68.8	0.333731
25.825	0.0869313		68.8667	0.333188
25.85	0.084575		68.9333	0.332931
25.875	0.0893313		69	0.332694
25.9	0.0885062		69.0667	0.332744
25.925	0.0881687		69.1333	0.332769
25.95	0.08595		69.2	0.332494
25.975	0.0877125		69.2667	0.332719
26	0.0850937		69.3333	0.3325
26.025	0.0868312		69.4	0.332725
26.05	0.0893375		69.4667	0.332619
26.075	0.087725		69.5333	0.332587
26.1	0.0846		69.6	0.332888
26.125	0.0893937		69.6667	0.332837
26.15	0.0903062		69.7333	0.332856
26.175	0.0112812		69.8	0.332744
26.2	0.0357563		69.8667	0.332925
26.225	0.0450938		69.9333	0.332775
26.25	0.0528062		70	0.332738
26.275	0.0573687		70.0667	0.333169
26.3	0.0643062		70.1333	0.332675
26.325	0.0715875		70.2	0.332688
26.35	0.074425		70.2667	0.332731
26.375	0.0736		70.3333	0.332844
26.4	0.0780438		70.4	0.3327
26.425	0.0812125		70.4667	0.332969
26.45	0.0825		70.5333	0.332969
26.475	0.0872187		70.6	0.333244
26.5	0.0855062		70.6667	0.333
26.525	0.0827438		70.7333	0.332969
26.55	0.0906625		70.8	0.333
26.575	0.0844375		70.8667	0.333056
26.6	0.0871375		70.9333	0.333188
26.625	0.0842125		71	0.33315
26.65	0.0868		71.0667	0.333169
26.675	0.0850625		71.1333	0.33315
26.7	0.0883875		71.2	0.333325
26.725	0.0873062		71.2667	0.333619
26.75	0.08675		71.3333	0.333131
26.775	0.0898		71.4	0.33325
26.8	0.0890937		71.4667	0.333131
26.825	0.0877687		71.5333	0.333125
26.85	0.0859313		71.6	0.3331
26.875	0.0917687		71.6667	0.333294
26.9	0.0830188		71.7333	0.33325
26.925	0.0849938		71.8	0.332944
26.95	0.0893687		71.8667	0.333081
26.975	0.0837813		71.9333	0.3332
27	0.0867625		72	0.333038
27.025	0.061875		72.0667	0.332919
27.05	0.038175		72.1333	0.3332
27.075	0.054325		72.2	0.333169
27.1	0.0626188		72.2667	0.332975
27.125	0.0648938		72.3333	0.333044
27.15	0.0651937		72.4	0.333025
27.175	0.0795625		72.4667	0.333356
27.2	0.0811625		72.5333	0.332944
27.225	0.0853		72.6	0.333156
27.25	0.0847813		72.6667	0.333
27.275	0.086975		72.7333	0.33325
27.3	0.0918812		72.8	0.333731
27.325	0.0919937		72.8667	0.332981
27.35	0.0881125		72.9333	0.333331
27.375	0.0901437		73	0.333081
27.4	0.0891687		73.0667	0.333038
27.425	0.0907625		73.1333	0.333019
27.45	0.0924312		73.2	0.333219
27.475	0.0856187		73.2667	0.333119
27.5	0.0852938		73.3333	0.332831
27.525	0.0891875		73.4	0.333131
27.55	0.0881125		73.4667	0.33295
27.575	0.09295		73.5333	0.33305
27.6	0.0885937		73.6	0.333062
27.625	0.0890125		73.6667	0.332944
27.65	0.0879812		73.7333	0.332856
27.675	0.0893562		73.8	0.332962
27.7	0.0889938		73.8667	0.333144
27.725	0.0871062		73.9333	0.332863
27.75	0.0879313		74	0.333038
27.775	0.088075		74.0667	0.332906
27.8	0.0917875		74.1333	0.332875
27.825	0.0873125		74.2	0.332962
27.85	0.0907937		74.2667	0.333
27.875	0.0887063		74.3333	0.332962
27.9	0.0901437		74.4	0.332844
27.925	0.02275		74.4667	0.333106
27.95	0.0336875		74.5333	0.33295
27.975	0.0441812		74.6	0.332894
28	0.046875		74.6667	0.333075
28.025	0.0520812		74.7333	0.332881
28.05	0.060725		74.8	0.3329
28.075	0.0705937		74.8667	0.332919
28.1	0.0737562		74.9333	0.332388
28.125	0.0790938		75	0.332087
28.15	0.0782625		75.0667	0.332256
28.175	0.082925		75.1333	0.332469
28.2	0.081675		75.2	0.332356
28.225	0.083		75.2667	0.332375
28.25	0.0842375		75.3333	0.33215
28.275	0.086425		75.4	0.332356
28.3	0.0874375		75.4667	0.332688
28.325	0.0845875		75.5333	0.332731
28.35	0.0816937		75.6	0.332512
28.375	0.08945		75.6667	0.332437
28.4	0.0864063		75.7333	0.332756
28.425	0.0892312		75.8	0.332863
28.45	0.0854938		75.8667	0.332544
28.475	0.0898375		75.9333	0.332669
28.5	0.0860187		76	0.332969
28.525	0.0933375		76.0667	0.332825
28.55	0.0849		76.1333	0.332831
28.575	0.0872687		76.2	0.332656
28.6	0.0891312		76.2667	0.33275
28.625	0.0896625		76.3333	0.332681
28.65	0.087225		76.4	0.332719
28.675	0.0838563		76.4667	0.332587
28.7	0.086525		76.5333	0.332825
28.725	0.0889188		76.6	0.332719
28.75	0.0900563		76.6667	0.332662
28.775	0.0925813		76.7333	0.332863
28.8	0.0900937		76.8	0.333019
28.825	0.02285		76.8667	0.332556
28.85	0.0418625		76.9333	0.332631
28.875	0.0499188		77	0.332844
28.9	0.0613625		77.0667	0.332725
28.925	0.0635125		77.1333	0.3328
28.95	0.0694813		77.2	0.332606
28.975	0.0759937		77.2667	0.332637
29	0.0766437		77.3333	0.332569
29.025	0.0819813		77.4	0.3326
29.05	0.0795687		77.4667	0.332637
29.075	0.0807188		77.5333	0.332525
29.1	0.0866187		77.6	0.332744
29.125	0.08735		77.6667	0.332788
29.15	0.0839188		77.7333	0.332587
29.175	0.0875688		77.8	0.332738
29.2	0.0854313		77.8667	0.332512
29.225	0.0898125		77.9333	0.332544
29.25	0.088825		78	0.332506
29.275	0.0918875		78.0667	0.332606
29.3	0.0891437		78.1333	0.332519
29.325	0.0891062		78.2	0.332519
29.35	0.0875375		78.2667	0.332831
29.375	0.0891687		78.3333	0.332656
29.4	0.0858125		78.4	0.33275
29.425	0.0900625		78.4667	0.332581
29.45	0.087925		78.5333	0.332669
29.475	0.0892187		78.6	0.332631
29.5	0.089975		78.6667	0.332444
29.525	0.0854063		78.7333	0.332581
29.55	0.086225		78.8	0.332662
29.575	0.0905375		78.8667	0.332587
29.6	0.0866		78.9333	0.33255
29.625	0.0796125		79	0.33245
29.65	0.0867875		79.0667	0.332613
29.675	0.0872813		79.1333	0.332594
29.7	-0.0108188		79.2	0.332475
29.725	0.0370187		79.2667	0.332388
29.75	0.04795		79.3333	0.332569
29.775	0.0561187		79.4	0.3326
29.8	0.0552875		79.4667	0.332444
29.825	0.0603125		79.5333	0.332112
29.85	0.0727187		79.6	0.332194
29.875	0.0812375		79.6667	0.332275
29.9	0.0822438		79.7333	0.332437
29.925	0.0808688		79.8	0.332156
29.95	0.082325		79.8667	0.33235
29.975	0.0847125		79.9333	0.332287
30	0.0838437		80	0.332244
30.025	0.0893812		80.0667	0.332188
30.05	0.0903187		80.1333	0.332475
30.075	0.0898438		80.2	0.332337
30.1	0.0855375		80.2667	0.332381
30.125	0.0859687		80.3333	0.332644
30.15	0.0877562		80.4	0.3324
30.175	0.0850375		80.4667	0.33235
30.2	0.0884563		80.5333	0.332656
30.225	0.0896375		80.6	0.332431
30.25	0.0893375		80.6667	0.3325
30.275	0.0862687		80.7333	0.332813
30.3	0.0840625		80.8	0.332825
30.325	0.0863312		80.8667	0.332406
30.35	0.0867437		80.9333	0.332325
30.375	0.0884063		81	0.332369
30.4	0.0825937		81.0667	0.332444
30.425	0.0836187		81.1333	0.332613
30.45	0.08565		81.2	0.332388
30.475	0.08795		81.2667	0.3324
30.5	0.0837062		81.3333	0.332519
30.525	0.0836937		81.4	0.3326
30.55	0.0867813		81.4667	0.33265
30.575	0.0818187		81.5333	0.332394
30.6	0.0146125		81.6	0.332538
30.625	0.0264625		81.6667	0.332506
30.65	0.0347187		81.7333	0.332337
30.675	0.0441125		81.8	0.332394
30.7	0.0491875		81.8667	0.332319
30.725	0.0660062		81.9333	0.332344
30.75	0.0648375		82	0.332175
30.775	0.0766063		82.0667	0.3323
30.8	0.08265		82.1333	0.3325
30.825	0.0864125		82.2	0.332437
30.85	0.0868875		82.2667	0.332469
30.875	0.0901062		82.3333	0.332562
30.9	0.0898812		82.4	0.332644
30.925	0.0880438		82.4667	0.332562
30.95	0.0859375		82.5333	0.332475
30.975	0.0899563		82.6	0.332369
31	0.0899188		82.6667	0.332625
31.025	0.0897312		82.7333	0.332625
31.05	0.090825		82.8	0.332369
31.075	0.0911688		82.8667	0.332594
31.1	0.0807062		82.9333	0.332544
31.125	0.0850313		83	0.332544
31.15	0.0880937		83.0667	0.332362
31.175	0.0899937		83.1333	0.332437
31.2	0.091		83.2	0.332487
31.225	0.0794187		83.2667	0.332613
31.25	0.0809688		83.3333	0.332594
31.275	0.0784188		83.4	0.332744
31.3	0.0787375		83.4667	0.332619
31.325	0.0764375		83.5333	0.332738
31.35	0.0798063		83.6	0.332744
31.375	0.0837625		83.6667	0.332788
31.4	0.0832125		83.7333	0.332712
31.425	0.0857375		83.8	0.332494
31.45	0.0241125		83.8667	0.332581
31.475	0.0386813		83.9333	0.33275
31.5	0.054925		84	0.332475
31.525	0.0692938		84.0667	0.3323
31.55	0.0660125		84.1333	0.332313
31.575	0.0723875		84.2	0.332331
31.6	0.077875		84.2667	0.332306
31.625	0.0813125		84.3333	0.332181
31.65	0.085675		84.4	0.3323
31.675	0.088275		84.4667	0.332194
31.7	0.0901437		84.5333	0.332269
31.725	0.089575		84.6	0.332188
31.75	0.0876938		84.6667	0.332256
31.775	0.0907937		84.7333	0.332444
31.8	0.0874812		84.8	0.332531
31.825	0.0877562		84.8667	0.332175
31.85	0.0892625		84.9333	0.332294
31.875	0.086525		85	0.332531
31.9	0.0883375		85.0667	0.332494
31.925	0.0839063		85.1333	0.332256
31.95	0.0858		85.2	0.332469
31.975	0.0830437		85.2667	0.332294
32	0.0878687		85.3333	0.332219
32.025	0.0830313		85.4	0.332206
32.05	0.0875125		85.4667	0.332188
32.075	0.0861812		85.5333	0.332188
32.1	0.0846937		85.6	0.332275
32.125	0.0846187		85.6667	0.332337
32.15	0.08715		85.7333	0.332287
32.175	0.0813438		85.8	0.332388
32.2	0.0842375		85.8667	0.332194
32.225	0.084175		85.9333	0.332388
32.25	0.052375		86	0.332213
32.275	0.0569187		86.0667	0.332425
32.3	0.069275		86.1333	0.332188
32.325	0.0754313		86.2	0.33225
32.35	0.0815062		86.2667	0.332431
32.375	0.0833437		86.3333	0.332356
32.4	0.0874438		86.4	0.332169
32.425	0.0831625		86.4667	0.33235
32.45	0.085975		86.5333	0.332319
32.475	0.0864375		86.6	0.332244
32.5	0.0853312		86.6667	0.33215
32.525	0.0849375		86.7333	0.332269
32.55	0.0869125		86.8	0.332281
32.575	0.085575		86.8667	0.332087
32.6	0.0863563		86.9333	0.332087
32.625	0.08035		87	0.332181
32.65	0.085925		87.0667	0.332081
32.675	0.0832187		87.1333	0.332206
32.7	0.0836688		87.2	0.332131
32.725	0.0800875		87.2667	0.332044
32.75	0.0819625		87.3333	0.332231
32.775	0.0829937		87.4	0.332044
32.8	0.0832375		87.4667	0.332
32.825	0.0832813		87.5333	0.331994
32.85	0.0802937		87.6	0.331906
32.875	0.0875937		87.6667	0.332012
32.9	0.081825		87.7333	0.332313
32.925	0.0828563		87.8	0.332156
32.95	0.0833938		87.8667	0.332056
32.975	0.0851812		87.9333	0.331969
33	0.0774062		88	0.332056
33.025	0.0893125		88.0667	0.332094
33.05	0.0863437		88.1333	0.332012
33.075	0.083275		88.2	0.332037
33.1	-0.00696875		88.2667	0.33135
33.125	0.0250437		88.3333	0.331725
33.15	0.0373875		88.4	0.331525
33.175	0.0455313		88.4667	0.33155
33.2	0.0468438		88.5333	0.331619
33.225	0.0561063		88.6	0.331681
33.25	0.0660188		88.6667	0.331919
33.275	0.0681187		88.7333	0.332037
33.3	0.0691312		88.8	0.332225
33.325	0.0766		88.8667	0.332412
33.35	0.0802875		88.9333	0.332269
33.375	0.0814875		89	0.33245
33.4	0.0768875		89.0667	0.332519
33.425	0.0799375		89.1333	0.332619
33.45	0.0830812		89.2	0.332662
33.475	0.0839687		89.2667	0.332619
33.5	0.07955		89.3333	0.332644
33.525	0.0807562		89.4	0.332688
33.55	0.0854125		89.4667	0.332669
33.575	0.0830375		89.5333	0.332781
33.6	0.087575		89.6	0.332925
33.625	0.0852625		89.6667	0.332831
33.65	0.0853437		89.7333	0.332781
33.675	0.085275		89.8	0.332819
33.7	0.0867125		89.8667	0.332775
33.725	0.087375		89.9333	0.332756
33.75	0.0820437		90	0.332794
33.775	0.0866125		90.0667	0.332863
33.8	0.0866		90.1333	0.332894
33.825	0.0842062		90.2	0.332875
33.85	0.087075		90.2667	0.333019
33.875	0.0821		90.3333	0.33275
33.9	0.0853375		90.4	0.332762
33.925	0.0832937		90.4667	0.332856
33.95	0.0854625		90.5333	0.3328
33.975	0.0854625		90.6	0.332775
34	0.0876687		90.6667	0.332775
34.025	0.0841		90.7333	0.332769
34.05	0.0849687		90.8	0.332712
34.075	0.0840562		90.8667	0.332756
34.1	0.0851312		90.9333	0.332769
34.125	0.0824313		91	0.332738
34.15	0.0840562		91.0667	0.332656
34.175	0.0808187		91.1333	0.332688
34.2	0.078175		91.2	0.332719
34.225	0.0222125		91.2667	0.332681
34.25	0.0333312		91.3333	0.332681
34.275	0.0397313		91.4	0.332656
34.3	0.0490875		91.4667	0.332662
34.325	0.0523625		91.5333	0.3327
34.35	0.062625		91.6	0.331962
34.375	0.0688813		91.6667	0.331931
34.4	0.065425		91.7333	0.332012
34.425	0.0702187		91.8	0.332006
34.45	0.075025		91.8667	0.332019
34.475	0.0786375		91.9333	0.33205
34.5	0.0766813		92	0.33205
34.525	0.0888437		92.0667	0.331888
34.55	0.08065		92.1333	0.332144
34.575	0.0795375		92.2	0.332169
34.6	0.082225		92.2667	0.332206
34.625	0.0814688		92.3333	0.332012
34.65	0.0832187		92.4	0.33205
34.675	0.0857687		92.4667	0.332375
34.7	0.0803813		92.5333	0.332469
34.725	0.082175		92.6	0.332544
34.75	0.0831563		92.6667	0.332388
34.775	0.0837313		92.7333	0.332344
34.8	0.0874		92.8	0.33225
34.825	0.0861812		92.8667	0.332281
34.85	0.0833187		92.9333	0.331981
34.875	0.083225		93	0.331969
34.9	0.08565		93.0667	0.332019
34.925	0.0809688		93.1333	0.332062
34.95	0.082175		93.2	0.332006
34.975	0.0818438		93.2667	0.331962
35	0.0809312		93.3333	0.332225
35.025	0.082225		93.4	0.332125
35.05	0.0832813		93.4667	0.332069
35.075	0.0848312		93.5333	0.332044
35.1	0.0841812		93.6	0.33195
35.125	0.0860563		93.6667	0.332025
35.15	0.0849		93.7333	0.331994
35.175	0.0809312		93.8	0.331975
35.2	0.0808875		93.8667	0.332025
35.225	0.084575		93.9333	0.331969
35.25	0.081325		94	0.332244
35.275	0.0841812		94.0667	0.332069
35.3	0.0846625		94.1333	0.332019
35.325	0.0810875		94.2	0.332037
35.35	0.00584375		94.2667	0.331994
35.375	0.0102438		94.3333	0.331712
35.4	0.0260188		94.4	0.331637
35.425	0.0310188		94.4667	0.331719
35.45	0.0400563		94.5333	0.331781
35.475	0.0473		94.6	0.331825
35.5	0.06005		94.6667	0.331837
35.525	0.0641063		94.7333	0.331756
35.55	0.0706		94.8	0.331731
35.575	0.0755		94.8667	0.331738
35.6	0.0764188		94.9333	0.331725
35.625	0.0793125		95	0.331694
35.65	0.0806687		95.0667	0.331925
35.675	0.082325		95.1333	0.331819
35.7	0.0813312		95.2	0.331819
35.725	0.0795437		95.2667	0.331744
35.75	0.0859813		95.3333	0.331731
35.775	0.0795063		95.4	0.331688
35.8	0.081775		95.4667	0.331569
35.825	0.0800625		95.5333	0.331919
35.85	0.0809312		95.6	0.331744
35.875	0.0857813		95.6667	0.331631
35.9	0.0831812		95.7333	0.3316
35.925	0.0852313		95.8	0.331575
35.95	0.0796813		95.8667	0.331669
35.975	0.0825812		95.9333	0.331669
36	0.0780062		96	0.331575
36.025	0.08435		96.0667	0.331462
36.05	0.0833563		96.1333	0.331594
36.075	0.0829625		96.2	0.331581
36.1	0.0798687		96.2667	0.33155
36.125	0.0829687		96.3333	0.331681
36.15	0.083425		96.4	0.331656
36.175	0.0795312		96.4667	0.3317
36.2	0.0823875		96.5333	0.331719
36.225	0.0796813		96.6	0.331613
36.25	0.0836312		96.6667	0.331644
36.275	0.0821937		96.7333	0.331625
36.3	0.0134062		96.8	0.331738
36.325	0.026		96.8667	0.331594
36.35	0.032775		96.9333	0.331719
36.375	0.0410687		97	0.331575
36.4	0.0432687		97.0667	0.331338
36.425	0.0566063		97.1333	0.331675
36.45	0.0693437		97.2	0.331506
36.475	0.070125		97.2667	0.331469
36.5	0.0706812		97.3333	0.33145
36.525	0.0780625		97.4	0.33145
36.55	0.0789437		97.4667	0.331237
36.575	0.07985		97.5333	0.331494
36.6	0.0800938		97.6	0.33145
36.625	0.083175		97.6667	0.331419
36.65	0.0818625		97.7333	0.331419
36.675	0.0818562		97.8	0.331406
36.7	0.0771125		97.8667	0.331406
36.725	0.0841		97.9333	0.33155
36.75	0.0846		98	0.331569
36.775	0.0821063		98.0667	0.33155
36.8	0.08045		98.1333	0.331519
36.825	0.0829375		98.2	0.331437
36.85	0.0834125		98.2667	0.331119
36.875	0.0837688		98.3333	0.331338
36.9	0.0825812		98.4	0.331325
36.925	0.075725		98.4667	0.33135
36.95	0.0811625		98.5333	0.331281
36.975	0.0835188		98.6	0.331162
37	0.0858125		98.6667	0.331313
37.025	0.0826		98.7333	0.331237
37.05	0.0805188		98.8	0.331237
37.075	0.0783563		98.8667	0.33125
37.1	0.0788062		98.9333	0.331269
37.125	0.00934375		99	0.331487
37.15	0.02675		99.0667	0.331294
37.175	0.036175		99.1333	0.331344
37.2	0.0455125		99.2	0.3313
37.225	0.0513375		99.2667	0.3312
37.25	0.0623063		99.3333	0.33135
37.275	0.0722875		99.4	0.331388
37.3	0.071325		99.4667	0.331388
37.325	0.0740313		99.5333	0.331331
37.35	0.0831063		99.6	0.3315
37.375	0.0829125		99.6667	0.3314
37.4	0.0836563		99.7333	0.331381
37.425	0.0817875		99.8	0.331469
37.45	0.0825375		99.8667	0.331487
37.475	0.082675		99.9333	0.331419
37.5	0.0813063		100	0.331531
37.525	0.0855625		100.067	0.331319
37.55	0.08155		100.133	0.331331
37.575	0.0840188		100.2	0.33155
37.6	0.0846438		100.267	0.331469
37.625	0.0834625		100.333	0.331431
37.65	0.0842875		100.4	0.331419
37.675	0.0806187		100.467	0.331281
37.7	0.0850812		100.533	0.331537
37.725	0.0841937		100.6	0.331381
37.75	0.0794312		100.667	0.331344
37.775	0.0821187		100.733	0.331375
37.8	0.0833187		100.8	0.331519
37.825	0.0806187		100.867	0.331344
37.85	0.0781813		100.933	0.33135
37.875	0.0823938		101	0.331344
37.9	0.0829		101.067	0.3315
37.925	0.0813187		101.133	0.331306
37.95	0.0819562		101.2	0.331244
37.975	0.018375		101.267	0.330669
38	0.0279375		101.333	0.330569
38.025	0.0321625		101.4	0.3309
38.05	0.0402875		101.467	0.33075
38.075	0.0425438		101.533	0.330825
38.1	0.0589125		101.6	0.330831
38.125	0.065175		101.667	0.3312
38.15	0.0664937		101.733	0.3313
38.175	0.07095		101.8	0.331231
38.2	0.0764437		101.867	0.33115
38.225	0.0765125		101.933	0.331081
38.25	0.0793937		102	0.330981
38.275	0.0799625		102.067	0.331212
38.3	0.0776		102.133	0.331131
38.325	0.0761125		102.2	0.331156
38.35	0.0796937		102.267	0.331087
38.375	0.0765625		102.333	0.331162
38.4	0.077		102.4	0.331125
38.425	0.08115		102.467	0.331106
38.45	0.0819062		102.533	0.331075
38.475	0.083375		102.6	0.331038
38.5	0.0815875		102.667	0.331125
38.525	0.0839312		102.733	0.330888
38.55	0.0848812		102.8	0.330825
38.575	0.0832688		102.867	0.330875
38.6	0.0800063		102.933	0.3308
38.625	0.0772188		103	0.33085
38.65	0.0815625		103.067	0.33085
38.675	0.0813187		103.133	0.33085
38.7	0.0822375		103.2	0.330731
38.725	0.0788812		103.267	0.330813
38.75	0.0799562		103.333	0.330831
38.775	0.0821687		103.4	0.330881
38.8	0.0868188		103.467	0.330706
38.825	0.0194125		103.533	0.330813
38.85	0.0304625		103.6	0.330788
38.875	0.0377813		103.667	0.330813
38.9	0.0442687		103.733	0.330856
38.925	0.0500437		103.8	0.3308
38.95	0.06415		103.867	0.330781
38.975	0.0667937		103.933	0.330856
39	0.0709687		104	0.330844
39.025	0.0714313		104.067	0.330744
39.05	0.073825		104.133	0.330919
39.075	0.0863375		104.2	0.330844
39.1	0.0825313		104.267	0.33075
39.125	0.0823625		104.333	0.330763
39.15	0.0823375		104.4	0.330731
39.175	0.0841812		104.467	0.330731
39.2	0.0812313		104.533	0.330662
39.225	0.0827187		104.6	0.3309
39.25	0.083625		104.667	0.330763
39.275	0.080425		104.733	0.3307
39.3	0.0804187		104.8	0.330731
39.325	0.0808813		104.867	0.330919
39.35	0.085		104.933	0.330781
39.375	0.0810062		105	0.330694
39.4	0.0802188		105.067	0.330625
39.425	0.0831875		105.133	0.33075
39.45	0.0826687		105.2	0.330706
39.475	0.0785938		105.267	0.330738
39.5	0.0783438		105.333	0.330794
39.525	0.0792313		105.4	0.330775
39.55	0.0796063		105.467	0.330769
39.575	0.0790625		105.533	0.330669
39.6	0.0782438		105.6	0.330594
39.625	0.0839125		105.667	0.330669
39.65	0.084175		105.733	0.330656
39.675	0.0766375		105.8	0.330206
39.7	0.0145688		105.867	0.330062
39.725	0.0329312		105.933	0.330244
39.75	0.0439688		106	0.330331
39.775	0.0509437		106.067	0.330356
39.8	0.0588187		106.133	0.330362
39.825	0.0717813		106.2	0.330463
39.85	0.0764813		106.267	0.330431
39.875	0.0769375		106.333	0.330475
39.9	0.0816937		106.4	0.33045
39.925	0.0825063		106.467	0.330344
39.95	0.0810312		106.533	0.330469
39.975	0.083025		106.6	0.330512
40	0.0805938		106.667	0.33055
40.025	0.0791937		106.733	0.330463
40.05	0.0821625		106.8	0.330712
40.075	0.0790562		106.867	0.330637
40.1	0.080775		106.933	0.330606
40.125	0.0795375		107	0.330469
40.15	0.0830125		107.067	0.330619
40.175	0.0828938		107.133	0.330538
40.2	0.0846375		107.2	0.330694
40.225	0.0798813		107.267	0.330856
40.25	0.0798625		107.333	0.330706
40.275	0.0802375		107.4	0.330631
40.3	0.08255		107.467	0.3305
40.325	0.0802188		107.533	0.330581
40.35	0.0802875		107.6	0.330556
40.375	0.0807188		107.667	0.330562
40.4	0.0783375		107.733	0.330675
40.425	0.0823875		107.8	0.3306
40.45	0.0823437		107.867	0.330519
40.475	0.07905		107.933	0.330456
40.5	0.0826312		108	0.330569
40.525	0.0789188		108.067	0.330356
40.55	0.0844812		108.133	0.330594
40.575	0.00160625		108.2	0.3308
40.6	0.0213312		108.267	0.330544
40.625	0.0323375		108.333	0.330538
40.65	0.0438562		108.4	0.330444
40.675	0.0532437		108.467	0.330556
40.7	0.06365		108.533	0.330512
40.725	0.0712		108.6	0.330525
40.75	0.07585		108.667	0.330606
40.775	0.076025		108.733	0.330544
40.8	0.0776437		108.8	0.330512
40.825	0.082825		108.867	0.330694
40.85	0.0826		108.933	0.33055
40.875	0.0853375		109	0.330512
40.9	0.0816		109.067	0.330437
40.925	0.082825		109.133	0.330306
40.95	0.083525		109.2	0.330306
40.975	0.0836875		109.267	0.330356
41	0.0844938		109.333	0.330406
41.025	0.0792937		109.4	0.3304
41.05	0.0851688		109.467	0.330369
41.075	0.0841187		109.533	0.330306
41.1	0.0821063		109.6	0.330419
41.125	0.0786625		109.667	0.330388
41.15	0.078075		109.733	0.330369
41.175	0.0805625		109.8	0.330381
41.2	0.0810687		109.867	0.330337
41.225	0.0835188		109.933	0.330362
41.25	0.0809187		110	0.330431
41.275	0.0780312		110.067	0.330381
41.3	0.0791063		110.133	0.33035
41.325	0.0846937		110.2	0.330362
41.35	0.0833875		110.267	0.330419
41.375	0.081525		110.333	0.330369
41.4	0.0799187		110.4	0.330394
41.425	0.0754563		110.467	0.330406
41.45	-0.00375		110.533	0.330494
41.475	0.0180625		110.6	0.330531
41.5	0.0271125		110.667	0.330575
41.525	0.03695		110.733	0.330487
41.55	0.047575		110.8	0.330494
41.575	0.0625313		110.867	0.330656
41.6	0.0674687		110.933	0.330481
41.625	0.0782312		111	0.330494
41.65	0.0813625		111.067	0.330506
41.675	0.0806875		111.133	0.330538
41.7	0.0835375		111.2	0.330469
41.725	0.0849063		111.267	0.330394
41.75	0.0859875		111.333	0.330487
41.775	0.0797875		111.4	0.330406
41.8	0.0815562		111.467	0.330463
41.825	0.0775438		111.533	0.330613
41.85	0.0796687		111.6	0.330463
41.875	0.0793875		111.667	0.330375
41.9	0.0797313		111.733	0.330238
41.925	0.080225		111.8	0.330419
41.95	0.0841438		111.867	0.330313
41.975	0.0826687		111.933	0.330281
42	0.0830625		112	0.330494
42.025	0.0769125		112.067	0.3302
42.05	0.0776562		112.133	0.330337
42.075	0.0826812		112.2	0.329287
42.1	0.083725		112.267	0.32945
42.125	0.083725		112.333	0.329656
42.15	0.081525		112.4	0.329756
42.175	0.0808375		112.467	0.330056
42.2	0.0846812		112.533	0.329987
42.225	0.0836125		112.6	0.33025
42.25	0.0761938		112.667	0.330213
42.275	0.0814312		112.733	0.330256
42.3	0.0283438		112.8	0.330344
42.325	0.04055		112.867	0.330313
42.35	0.0474687		112.933	0.330319
42.375	0.0544188		113	0.330269
42.4	0.0598937		113.067	0.330238
42.425	0.0695875		113.133	0.330275
42.45	0.0685125		113.2	0.330281
42.475	0.07095		113.267	0.330269
42.5	0.073		113.333	0.330362
42.525	0.0782438		113.4	0.3303
42.55	0.076175		113.467	0.330031
42.575	0.0795437		113.533	0.330144
42.6	0.0816375		113.6	0.329856
42.625	0.0778188		113.667	0.329594
42.65	0.0822813		113.733	0.329481
42.675	0.0797937		113.8	0.329763
42.7	0.083		113.867	0.329837
42.725	0.0796		113.933	0.329481
42.75	0.0815812		114	0.329756
42.775	0.0798438		114.067	0.3297
42.8	0.080525		114.133	0.329725
42.825	0.080825		114.2	0.329781
42.85	0.0800312		114.267	0.329656
42.875	0.0802875		114.333	0.329787
42.9	0.081125		114.4	0.329975
42.925	0.0767625		114.467	0.329831
42.95	0.08215		114.533	0.329856
42.975	0.0824063		114.6	0.329912
43	0.0823625		114.667	0.329869
43.025	0.0792625		114.733	0.329813
43.05	0.085175		114.8	0.329712
43.075	0.0856312		114.867	0.32985
43.1	0.0864813		114.933	0.329769
43.125	0.0743438		115	0.329663
43.15	0.01955		115.067	0.329837
43.175	0.0313375		115.133	0.329688
43.2	0.04475		115.2	0.329562
43.225	0.0487375		115.267	0.329675
43.25	0.0495688		115.333	0.329681
43.275	0.0640375		115.4	0.329725
43.3	0.0674063		115.467	0.329719
43.325	0.0711187		115.533	0.329706
43.35	0.074525		115.6	0.329656
43.375	0.0751562		115.667	0.329631
43.4	0.0781875		115.733	0.3298
43.425	0.0777812		115.8	0.329769
43.45	0.0801063		115.867	0.329706
43.475	0.0805062		115.933	0.329912
43.5	0.080875		116	0.32995
43.525	0.0718		116.067	0.329719
43.55	0.0801188		116.133	0.329925
43.575	0.0782687		116.2	0.329944
43.6	0.0796188		116.267	0.32985
43.625	0.0809187		116.333	0.329956
43.65	0.0807562		116.4	0.329969
43.675	0.079175		116.467	0.329912
43.7	0.081475		116.533	0.329912
43.725	0.08095		116.6	0.329663
43.75	0.0795		116.667	0.329688
43.775	0.08035		116.733	0.32975
43.8	0.0796063		116.8	0.329825
43.825	0.0816562		116.867	0.329719
43.85	0.0809375		116.933	0.329856
43.875	0.0767875		117	0.329794
43.9	0.0800187		117.067	0.329994
43.925	0.0798125		117.133	0.329856
43.95	0.0784062		117.2	0.329806
43.975	0.0814688		117.267	0.329875
44	0.0114938		117.333	0.329875
44.025	0.0274875		117.4	0.329894
44.05	0.0349813		117.467	0.330012
44.075	0.0363938		117.533	0.329931
44.1	0.0446187		117.6	0.33
44.125	0.0548937		117.667	0.330056
44.15	0.0622562		117.733	0.329969
44.175	0.0626687		117.8	0.330019
44.2	0.0707938		117.867	0.330137
44.225	0.0651625		117.933	0.329987
44.25	0.0723937		118	0.329919
44.275	0.07115		118.067	0.329831
44.3	0.0762563		118.133	0.329794
44.325	0.075875		118.2	0.329731
44.35	0.0749875		118.267	0.329806
44.375	0.0769813		118.333	0.329825
44.4	0.076625		118.4	0.329756
44.425	0.0797563		118.467	0.329731
44.45	0.0815		118.533	0.329863
44.475	0.0827375		118.6	0.329837
44.5	0.0834313		118.667	0.329763
44.525	0.0803188		118.733	0.3298
44.55	0.0768125		118.8	0.329837
44.575	0.0785687		118.867	0.330006
44.6	0.0779437		118.933	0.330006
44.625	0.078675		119	0.329987
44.65	0.080825		119.067	0.329962
44.675	0.0773375		119.133	0.330031
44.7	0.0798375		119.2	0.3299
44.725	0.0751625		119.267	0.329925
44.75	0.0757812		119.333	0.329825
44.775	0.07735		119.4	0.329769
44.8	0.078375		119.467	0.32965
44.825	0.01545		119.533	0.329425
44.85	0.0269313		119.6	0.329406
44.875	0.0369188		119.667	0.329356
44.9	0.0444937		119.733	0.329456
44.925	0.0532562		119.8	0.329338
44.95	0.0662375		119.867	0.329356
44.975	0.0734188		119.933	0.329325
45	0.0743438		120	0.329313
45.025	0.0730688		120.067	0.329437
45.05	0.0796625		120.133	0.329369
45.075	0.07615		120.2	0.329506
45.1	0.0817125		120.267	0.329344
45.125	0.079675		120.333	0.329419
45.15	0.079925		120.4	0.329562
45.175	0.0810125		120.467	0.329688
45.2	0.081875		120.533	0.329387
45.225	0.0833063		120.6	0.329631
45.25	0.0813875		120.667	0.329556
45.275	0.08305		120.733	0.32925
45.3	0.0819375		120.8	0.329331
45.325	0.0845063		120.867	0.329306
45.35	0.0798625		120.933	0.329231
45.375	0.076725		121	0.329487
45.4	0.0778937		121.067	0.329487
45.425	0.0791		121.133	0.329375
45.45	0.0778188		121.2	0.329306
45.475	0.0826		121.267	0.32935
45.5	0.0838875		121.333	0.329331
45.525	0.0805312		121.4	0.329369
45.55	0.0831687		121.467	0.329344
45.575	0.0768		121.533	0.329338
45.6	0.0830313		121.6	0.329256
45.625	0.081425		121.667	0.329287
45.65	0.0819438		121.733	0.329431
45.675	0.0781437		121.8	0.329256
45.7	0.0823312		121.867	0.329306
45.725	0.0828375		121.933	0.329256
45.75	0.0838312		122	0.329244
45.775	0.0161937		122.067	0.329219
45.8	0.0296187		122.133	0.329344
45.825	0.0430688		122.2	0.329212
45.85	0.045725		122.267	0.329225
45.875	0.0547312		122.333	0.329319
45.9	0.0659937		122.4	0.329306
45.925	0.0676625		122.467	0.329394
45.95	0.0710063		122.533	0.329275
45.975	0.0736437		122.6	0.329188
46	0.0764312		122.667	0.329319
46.025	0.0759437		122.733	0.329519
46.05	0.0718312		122.8	0.329512
46.075	0.0788687		122.867	0.32925
46.1	0.0729063		122.933	0.329394
46.125	0.0753937		123	0.3294
46.15	0.077525		123.067	0.329237
46.175	0.0796125		123.133	0.329294
46.2	0.0816187		123.2	0.329162
46.225	0.0723063		123.267	0.329325
46.25	0.0749938		123.333	0.329456
46.275	0.075525		123.4	0.329331
46.3	0.0781125		123.467	0.328788
46.325	0.080075		123.533	0.326969
46.35	0.0792625		123.6	0.327256
46.375	0.0810188		123.667	0.327869
46.4	0.0810312		123.733	0.327281
46.425	0.0792125		123.8	0.327075
46.45	0.0760375		123.867	0.328044
46.475	0.0811813		123.933	0.329
46.5	0.0726187		124	0.329094
46.525	0.0705812		124.067	0.329356
46.55	0.0780312		124.133	0.32935
46.575	0.0751938		124.2	0.329331
46.6	0.0813187		124.267	0.329363
46.625	0.077825		124.333	0.32935
46.65	0.0816375		124.4	0.329387
46.675	0.0766437		124.467	0.329419
46.7	0.0141813		124.533	0.328975
46.725	0.0194062		124.6	0.329181
46.75	0.0308875		124.667	0.329031
46.775	0.033225		124.733	0.328887
46.8	0.0428125		124.8	0.329256
46.825	0.0686937		124.867	0.329269
46.85	0.067875		124.933	0.329088
46.875	0.06855		125	0.329081
46.9	0.07		125.067	0.329131
46.925	0.0747562		125.133	0.329313
46.95	0.0772063		125.2	0.329081
46.975	0.0779062		125.267	0.329125
47	0.07765		125.333	0.3293
47.025	0.0780812		125.4	0.329444
47.05	0.0803375		125.467	0.329469
47.075	0.0814125		125.533	0.329569
47.1	0.0800625		125.6	0.329731
47.125	0.0768125		125.667	0.329594
47.15	0.0771938		125.733	0.329706
47.175	0.0788875		125.8	0.329744
47.2	0.0808938		125.867	0.329831
47.225	0.0808187		125.933	0.329569
47.25	0.0792125		126	0.329531
47.275	0.0770687		126.067	0.329525
47.3	0.0747938		126.133	0.329475
47.325	0.075875		126.2	0.32955
47.35	0.0725688		126.267	0.329637
47.375	0.0765687		126.333	0.329594
47.4	0.0755875		126.4	0.329819
47.425	0.0734875		126.467	0.329675
47.45	0.0780125		126.533	0.329681
47.475	0.0792438		126.6	0.329581
47.5	0.0789813		126.667	0.329656
47.525	0.0708125		126.733	0.327188
47.55	0.0771125		126.8	0.328037
47.575	0.0789125		126.867	0.328344
47.6	0.0678125		126.933	0.328213
47.625	0.00488125		127	0.328825
47.65	0.0152938		127.067	0.328725
47.675	0.0275		127.133	0.328475
47.7	0.031575		127.2	0.328637
47.725	0.0459562		127.267	0.329244
47.75	0.06035		127.333	0.329219
47.775	0.0642375		127.4	0.329519
47.8	0.0671		127.467	0.329587
47.825	0.0734625		127.533	0.329506
47.85	0.0755		127.6	0.329731
47.875	0.079925		127.667	0.329694
47.9	0.0825375		127.733	0.329487
47.925	0.0836688		127.8	0.329419
47.95	0.077575		127.867	0.32955
47.975	0.0816438		127.933	0.329519
48	0.0804937		128	0.3294
48.025	0.0757312		128.067	0.329162
48.05	0.0744625		128.133	0.329412
48.075	0.0754437		128.2	0.329462
48.1	0.0774875		128.267	0.329406
48.125	0.0773687		128.333	0.329425
48.15	0.0792875		128.4	0.329469
48.175	0.0791937		128.467	0.329519
48.2	0.07745		128.533	0.329594
48.225	0.0731437		128.6	0.329475
48.25	0.0734625		128.667	0.329525
48.275	0.0795		128.733	0.329531
48.3	0.0813875		128.8	0.329494
48.325	0.079975		128.867	0.329512
48.35	0.0738812		128.933	0.329688
48.375	0.0785375		129	0.3296
48.4	0.0799625		129.067	0.326575
48.425	0.0771375		129.133	0.327313
48.45	0.0806		129.2	0.327669
48.475	0.00365625		129.267	0.328156
48.5	0.0193125		129.333	0.32755
48.525	0.0233125		129.4	0.328238
48.55	0.0327625		129.467	0.329763
48.575	0.0388312		129.533	0.329906
48.6	0.053125		129.6	0.329581
48.625	0.0589125		129.667	0.329613
48.65	0.067475		129.733	0.329619
48.675	0.0648312		129.8	0.329787
48.7	0.0662312		129.867	0.329731
48.725	0.0713125		129.933	0.329569
48.75	0.0754563		130	0.329525
48.775	0.0727437		130.067	0.329837
48.8	0.0770938		130.133	0.329688
48.825	0.0787312		130.2	0.329806
48.85	0.0803625		130.267	0.32955
48.875	0.0804312		130.333	0.329587
48.9	0.0814875		130.4	0.329675
48.925	0.0787625		130.467	0.329781
48.95	0.0794875		130.533	0.329669
48.975	0.076		130.6	0.329587
49	0.0779062		130.667	0.329556
49.025	0.07775		130.733	0.329694
49.05	0.0769563		130.8	0.32995
49.075	0.0773687		130.867	0.329975
49.1	0.079025		130.933	0.329825
49.125	0.0801625		131	0.32975
49.15	0.076025		131.067	0.3297
49.175	0.0766437		131.133	0.329794
49.2	0.0797563		131.2	0.329763
49.225	0.0731375		131.267	0.329544
49.25	0.0717312		131.333	0.329569
49.275	0.071675		131.4	0.329738
49.3	0.0766687		131.467	0.329587
49.325	0.0027875		131.533	0.329544
49.35	0.0229125		131.6	0.326481
49.375	0.02295		131.667	0.326781
49.4	0.0373188		131.733	0.327044
49.425	0.0477		131.8	0.327725
49.45	0.0562687		131.867	0.328137
49.475	0.0653375		131.933	0.327719
49.5	0.0681125		132	0.328712
49.525	0.0673813		132.067	0.327981
49.55	0.0744688		132.133	0.328838
49.575	0.078175		132.2	0.329437
49.6	0.0758687		132.267	0.329519
49.625	0.0760938		132.333	0.329512
49.65	0.0776		132.4	0.329494
49.675	0.0797313		132.467	0.329531
49.7	0.079225		132.533	0.329462
49.725	0.080275		132.6	0.329569
49.75	0.0838437		132.667	0.329888
49.775	0.0789937		132.733	0.329044
49.8	0.0815188		132.8	0.32875
49.825	0.0776562		132.867	0.328887
49.85	0.0747125		132.933	0.3291
49.875	0.0762312		133	0.3289
49.9	0.0762938		133.067	0.328506
49.925	0.0750125		133.133	0.328912
[truncated: 8,019 more rows]

## Sheet: Figure_4b
Wavernumber range (1800-1200 cm-1)
REF
100		150		200		250		300		350		400		450		500
1200.01	0.00263156	1200.01	0.000468507	1200.01	0.00118918	1200.01	0.00254654	1200.01	0.00465406	1200.01	0.0065018	1200.01	0.0155347	1200.01	0.0144059	1200.01	0.0139575
1200.49	0.00272276	1200.49	0.00056178	1200.49	0.00127742	1200.49	0.00263098	1200.49	0.00473013	1200.49	0.00656296	1200.49	0.0156107	1200.49	0.0144458	1200.49	0.0139289
1200.97	0.0027942	1200.97	0.00063422	1200.97	0.00134142	1200.97	0.00269484	1200.97	0.00478472	1200.97	0.00659822	1200.97	0.0156464	1200.97	0.014458	1200.97	0.0138901
1201.45	0.00283088	1201.45	0.000670991	1201.45	0.00136694	1201.45	0.00272423	1201.45	0.00480526	1201.45	0.00659739	1201.45	0.0156282	1201.45	0.0144334	1201.45	0.0138435
1201.94	0.0028285	1201.94	0.00066774	1201.94	0.00135055	1201.94	0.00271517	1201.94	0.00478984	1201.94	0.00656062	1201.94	0.0155575	1201.94	0.0143733	1201.94	0.0137958
1202.42	0.00279324	1202.42	0.000629091	1202.42	0.00129751	1202.42	0.00267085	1202.42	0.00474299	1202.42	0.00649409	1202.42	0.0154461	1202.42	0.0142843	1202.42	0.0137515
1202.9	0.00273637	1202.9	0.000564917	1202.9	0.0012177	1202.9	0.00259818	1202.9	0.00467178	1202.9	0.00640562	1202.9	0.0153095	1202.9	0.0141732	1202.9	0.0137086
1203.38	0.00266883	1203.38	0.000484656	1203.38	0.00112076	1203.38	0.00250412	1203.38	0.00458123	1203.38	0.00630011	1203.38	0.0151607	1203.38	0.0140433	1203.38	0.0136574
1203.87	0.0025965	1203.87	0.000394369	1203.87	0.00101342	1203.87	0.00239364	1203.87	0.00447391	1203.87	0.0061797	1203.87	0.0150078	1203.87	0.0138952	1203.87	0.0135846
1204.35	0.00252139	1204.35	0.00029775	1204.35	0.000900809	1204.35	0.00227209	1204.35	0.00435259	1204.35	0.00604678	1204.35	0.0148562	1204.35	0.013731	1204.35	0.013481
1204.83	0.00244505	1204.83	0.000199637	1204.83	0.000790242	1204.83	0.00214848	1204.83	0.00422481	1204.83	0.00590922	1204.83	0.0147137	1204.83	0.013559	1204.83	0.0133482
1205.31	0.00237345	1205.31	0.000109532	1205.31	0.000693316	1205.31	0.00203699	1205.31	0.00410495	1205.31	0.00578187	1205.31	0.0145929	1205.31	0.0133958	1205.31	0.0132012
1205.79	0.00231897	1205.79	4.29638e-05	1205.79	0.000627024	1205.79	0.00195701	1205.79	0.00401402	1205.79	0.00568638	1205.79	0.0145109	1205.79	0.0132652	1205.79	0.0130656
1206.28	0.00229893	1206.28	1.86171e-05	1206.28	0.000610085	1206.28	0.00192892	1206.28	0.00397499	1206.28	0.00564534	1206.28	0.0144865	1206.28	0.0131917	1206.28	0.0129706
1206.76	0.00233019	1206.76	5.34463e-05	1206.76	0.000658456	1206.76	0.00196894	1206.76	0.00400671	1206.76	0.00567682	1206.76	0.0145331	1206.76	0.0131945	1206.76	0.0129406
1207.24	0.00242304	1207.24	0.000157082	1207.24	0.000780003	1207.24	0.00208522	1207.24	0.00411843	1207.24	0.00578888	1207.24	0.0146554	1207.24	0.0132825	1207.24	0.0129883
1207.72	0.00257779	1207.72	0.000329206	1207.72	0.000973033	1207.72	0.00227638	1207.72	0.00430903	1207.72	0.00597956	1207.72	0.0148486	1207.72	0.0134539	1207.72	0.0131151
1208.2	0.00278384	1208.2	0.000558878	1208.2	0.00122555	1208.2	0.00253119	1208.2	0.00456648	1208.2	0.00623627	1208.2	0.0150989	1208.2	0.0136962	1208.2	0.0133113
1208.69	0.00302277	1208.69	0.00082736	1208.69	0.00151807	1208.69	0.0028316	1208.69	0.00487075	1208.69	0.00653926	1208.69	0.0153867	1208.69	0.0139901	1208.69	0.0135597
1209.17	0.00327149	1209.17	0.00111002	1209.17	0.00182542	1209.17	0.00315237	1209.17	0.00519496	1209.17	0.00686196	1209.17	0.0156876	1209.17	0.014309	1209.17	0.0138365
1209.65	0.00350516	1209.65	0.00137929	1209.65	0.00211782	1209.65	0.00346269	1209.65	0.00550678	1209.65	0.00717236	1209.65	0.0159725	1209.65	0.0146209	1209.65	0.0141124
1210.13	0.00369876	1210.13	0.00160495	1210.13	0.00236226	1210.13	0.0037258	1210.13	0.00576885	1210.13	0.00743242	1210.13	0.0162074	1210.13	0.0148873	1210.13	0.0143496
1210.62	0.00382782	1210.62	0.00175662	1210.62	0.00252434	1210.62	0.00390318	1210.62	0.00594213	1210.62	0.0076021	1210.62	0.016356	1210.62	0.0150675	1210.62	0.0145068
1211.1	0.00387155	1211.1	0.00180838	1211.1	0.00257499	1211.1	0.00396106	1211.1	0.00599344	1211.1	0.00764709	1211.1	0.0163858	1211.1	0.0151254	1211.1	0.0145468
1211.58	0.00381857	1211.58	0.00174613	1211.58	0.00249856	1211.58	0.00388114	1211.58	0.00590506	1211.58	0.00754928	1211.58	0.0162793	1211.58	0.0150409	1211.58	0.0144462
1212.06	0.0036737	1212.06	0.00157593	1212.06	0.0023026	1212.06	0.00367128	1212.06	0.00568565	1212.06	0.00731764	1212.06	0.0160439	1212.06	0.0148211	1212.06	0.0142095
1212.54	0.00346366	1212.54	0.00132933	1212.54	0.00202271	1212.54	0.00337026	1212.54	0.00537459	1212.54	0.00699299	1212.54	0.0157178	1212.54	0.0145044	1212.54	0.0138737
1213.03	0.00323431	1213.03	0.00105977	1213.03	0.00171819	1213.03	0.00304229	1213.03	0.0050364	1213.03	0.00664166	1213.03	0.0153642	1213.03	0.0141544	1213.03	0.0135025
1213.51	0.00304183	1213.51	0.000831239	1213.51	0.00145861	1213.51	0.00276192	1213.51	0.00474598	1213.51	0.00633962	1213.51	0.0150571	1213.51	0.0138454	1213.51	0.0131709
1213.99	0.0029362	1213.99	0.000699729	1213.99	0.00130412	1213.99	0.00259306	1213.99	0.0045671	1213.99	0.00615106	1213.99	0.0148592	1213.99	0.0136405	1213.99	0.0129434
1214.47	0.00294569	1214.47	0.000696495	1214.47	0.0012873	1214.47	0.00256969	1214.47	0.00453427	1214.47	0.00610916	1214.47	0.0148033	1214.47	0.013573	1214.47	0.0128541
1214.95	0.00306763	1214.95	0.000818624	1214.95	0.00140411	1214.95	0.00268723	1214.95	0.0046428	1214.95	0.00620813	1214.95	0.0148843	1214.95	0.0136389	1214.95	0.012899
1215.44	0.00327065	1215.44	0.00103203	1215.44	0.00161778	1215.44	0.00290689	1215.44	0.00485487	1215.44	0.00640839	1215.44	0.0150633	1215.44	0.0138016	1215.44	0.0130407
1215.92	0.00350822	1215.92	0.00128622	1215.92	0.00187438	1215.92	0.00317236	1215.92	0.00511472	1215.92	0.00665379	1215.92	0.0152852	1215.92	0.0140088	1215.92	0.0132259
1216.4	0.00373603	1216.4	0.00153251	1216.4	0.00212243	1216.4	0.00342945	1216.4	0.00536843	1216.4	0.0068906	1216.4	0.015497	1216.4	0.0142096	1216.4	0.0134042
1216.88	0.00392932	1216.88	0.00174242	1216.88	0.00233141	1216.88	0.00364554	1216.88	0.00558291	1216.88	0.00708675	1216.88	0.0156678	1216.88	0.0143743	1216.88	0.0135468
1217.37	0.00408854	1217.37	0.00191373	1217.37	0.00249832	1217.37	0.00381543	1217.37	0.00575188	1217.37	0.00723662	1217.37	0.0157931	1217.37	0.014497	1217.37	0.0136504
1217.85	0.00423375	1217.85	0.00206483	1217.85	0.00264166	1217.85	0.0039558	1217.85	0.00589021	1217.85	0.00735596	1217.85	0.0158896	1217.85	0.0145926	1217.85	0.0137313
1218.33	0.00438904	1218.33	0.00221963	1218.33	0.00278626	1218.33	0.0040909	1218.33	0.00602061	1218.33	0.00746746	1218.33	0.0159809	1218.33	0.0146821	1218.33	0.0138118
1218.81	0.00456726	1218.81	0.00239224	1218.81	0.00294791	1218.81	0.00423732	1218.81	0.00615858	1218.81	0.00758725	1218.81	0.0160835	1218.81	0.0147805	1218.81	0.0139059
1219.29	0.00476075	1219.29	0.00257766	1219.29	0.00312405	1219.29	0.00439535	1219.29	0.00630467	1219.29	0.0077166	1219.29	0.0161986	1219.29	0.0148897	1219.29	0.0140134
1219.78	0.0049443	1219.78	0.0027543	1219.78	0.00329587	1219.78	0.0045504	1219.78	0.00644586	1219.78	0.00784449	1219.78	0.0163153	1219.78	0.0150001	1219.78	0.014122
1220.26	0.00508683	1220.26	0.00289444	1220.26	0.00343824	1220.26	0.00468221	1220.26	0.00656391	1220.26	0.00795466	1220.26	0.0164165	1220.26	0.0150973	1220.26	0.0142154
1220.74	0.00516628	1220.74	0.00297854	1220.74	0.00353258	1220.74	0.00477548	1220.74	0.00664588	1220.74	0.0080362	1220.74	0.0164919	1220.74	0.0151716	1220.74	0.014283
1221.22	0.00517877	1221.22	0.00300281	1221.22	0.00357476	1221.22	0.00482681	1221.22	0.00668962	1221.22	0.00808733	1221.22	0.0165404	1221.22	0.015221	1221.22	0.0143241
1221.7	0.00513759	1221.7	0.00297821	1221.7	0.0035728	1221.7	0.0048416	1221.7	0.00670109	1221.7	0.00811303	1221.7	0.0165683	1221.7	0.0152487	1221.7	0.0143442
1222.19	0.00506251	1222.19	0.00292013	1222.19	0.0035375	1222.19	0.00482568	1222.19	0.00668575	1222.19	0.0081161	1222.19	0.0165797	1222.19	0.0152557	1222.19	0.0143463
1222.67	0.00496622	1222.67	0.00283683	1222.67	0.00347241	1222.67	0.00477701	1222.67	0.00664067	1222.67	0.00809069	1222.67	0.0165695	1222.67	0.015234	1222.67	0.0143238
1223.15	0.00484696	1223.15	0.00272224	1223.15	0.00336707	1223.15	0.0046808	1223.15	0.00655025	1223.15	0.00801849	1223.15	0.0165188	1223.15	0.0151647	1223.15	0.0142571
1223.63	0.00469181	1223.63	0.0025612	1223.63	0.00320408	1223.63	0.00451759	1223.63	0.00639445	1223.63	0.00787821	1223.63	0.0164042	1223.63	0.0150261	1223.63	0.0141226
1224.12	0.00448876	1224.12	0.00234169	1224.12	0.00297155	1224.12	0.00427633	1224.12	0.00616114	1224.12	0.00765723	1224.12	0.0162096	1224.12	0.0148061	1224.12	0.0139051
1224.6	0.00424394	1224.6	0.002072	1224.6	0.00267922	1224.6	0.00396903	1224.6	0.00586134	1224.6	0.00736661	1224.6	0.0159413	1224.6	0.0145148	1224.6	0.0136117
1225.08	0.00399114	1225.08	0.00178927	1225.08	0.0023674	1225.08	0.00363836	1225.08	0.00553566	1225.08	0.00704665	1225.08	0.0156348	1225.08	0.01419	1225.08	0.0132783
1225.56	0.00378925	1225.56	0.00155623	1225.56	0.00210196	1225.56	0.00335167	1225.56	0.00524893	1225.56	0.00676037	1225.56	0.0153502	1225.56	0.0138917	1225.56	0.012964
1226.04	0.00370547	1226.04	0.00144408	1226.04	0.00195707	1226.04	0.00318337	1226.04	0.00507396	1226.04	0.00657804	1226.04	0.0151561	1226.04	0.0136874	1226.04	0.0127367
1226.53	0.00379085	1226.53	0.00150737	1226.53	0.00199022	1226.53	0.00319058	1226.53	0.00506716	1226.53	0.00655398	1226.53	0.0151072	1226.53	0.0136302	1226.53	0.0126504
1227.01	0.00405878	1227.01	0.00176228	1227.01	0.00222012	1227.01	0.00339242	1227.01	0.00524878	1227.01	0.00670758	1227.01	0.0152254	1227.01	0.0137415	1227.01	0.0127283
1227.49	0.00447407	1227.49	0.00217534	1227.49	0.00261529	1227.49	0.00375913	1227.49	0.00559237	1227.49	0.00701413	1227.49	0.0154894	1227.49	0.0140006	1227.49	0.0129527
1227.97	0.00495891	1227.97	0.00266852	1227.97	0.00309909	1227.97	0.00421725	1227.97	0.00602806	1227.97	0.00740837	1227.97	0.0158385	1227.97	0.0143481	1227.97	0.0132677
1228.45	0.0054125	1228.45	0.00313836	1228.45	0.00356816	1228.45	0.00466656	1228.45	0.00645942	1228.45	0.0077994	1228.45	0.0161867	1228.45	0.0146982	1228.45	0.0135925
1228.94	0.00573936	1228.94	0.00348397	1228.94	0.00392005	1228.94	0.00500714	1228.94	0.006788	1228.94	0.00809465	1228.94	0.0164457	1228.94	0.0149616	1228.94	0.0138426
1229.42	0.0058727	1229.42	0.00363212	1229.42	0.00407845	1229.42	0.00516228	1229.42	0.00693689	1229.42	0.00822113	1229.42	0.0165465	1229.42	0.0150658	1229.42	0.0139498
1229.9	0.00578954	1229.9	0.00355361	1229.9	0.00401029	1229.9	0.0050969	1229.9	0.00686896	1229.9	0.00814236	1229.9	0.0164555	1229.9	0.0149729	1229.9	0.0138781
1230.38	0.00551126	1230.38	0.00326651	1230.38	0.00373033	1230.38	0.00482231	1230.38	0.00659238	1230.38	0.00786527	1230.38	0.0161807	1230.38	0.0146875	1230.38	0.0136299
1230.86	0.00509617	1230.86	0.0028293	1230.86	0.00329556	1230.86	0.0043924	1230.86	0.00615855	1230.86	0.00743797	1230.86	0.0157693	1230.86	0.0142563	1230.86	0.0132458
1231.35	0.00462598	1231.35	0.00232868	1231.35	0.00279272	1231.35	0.00389244	1231.35	0.00565141	1231.35	0.00694118	1231.35	0.0152983	1231.35	0.0137583	1231.35	0.0127957
1231.83	0.00419377	1231.83	0.0018648	1231.83	0.002324	1231.83	0.00342421	1231.83	0.00517231	1231.83	0.00647352	1231.83	0.0148601	1231.83	0.0132908	1231.83	0.0123656
1232.31	0.00389124	1232.31	0.00153676	1232.31	0.00199055	1232.31	0.00308964	1232.31	0.0048232	1232.31	0.00613471	1232.31	0.0145464	1232.31	0.0129503	1232.31	0.0120429
1232.79	0.00379751	1232.79	0.00142884	1232.79	0.0018778	1232.79	0.00297416	1232.79	0.00468855	1232.79	0.0060079	1232.79	0.0144312	1232.79	0.0128141	1232.79	0.011899
1233.28	0.00396707	1233.28	0.00159609	1233.28	0.0020398	1233.28	0.00313016	1233.28	0.00482003	1233.28	0.00614237	1233.28	0.0145562	1233.28	0.0129245	1233.28	0.011975
1233.76	0.00441687	1233.76	0.00205214	1233.76	0.00248808	1233.76	0.00356662	1233.76	0.00522497	1233.76	0.00654293	1233.76	0.0149217	1233.76	0.0132801	1233.76	0.0122739
1234.24	0.00511614	1234.24	0.00276035	1234.24	0.00318297	1234.24	0.00424108	1234.24	0.00586118	1234.24	0.00716478	1234.24	0.0154833	1234.24	0.0138336	1234.24	0.012756
1234.72	0.00598356	1234.72	0.00363288	1234.72	0.00403461	1234.72	0.0050627	1234.72	0.00664005	1234.72	0.00791762	1234.72	0.0161563	1234.72	0.0144989	1234.72	0.0133445
1235.2	0.0068956	1235.2	0.0045419	1235.2	0.00491578	1235.2	0.00590618	1235.2	0.00744137	1235.2	0.00868231	1235.2	0.0168316	1235.2	0.0151679	1235.2	0.0139404
1235.69	0.00770955	1235.69	0.00534339	1235.69	0.00568512	1235.69	0.00663536	1235.69	0.00813633	1235.69	0.00933372	1235.69	0.0173965	1235.69	0.0157309	1235.69	0.0144407
1236.17	0.00829652	1236.17	0.00591017	1236.17	0.00622006	1236.17	0.00713438	1236.17	0.00861558	1236.17	0.00976884	1236.17	0.0177603	1236.17	0.0160994	1236.17	0.0147622
1236.65	0.00857482	1236.65	0.00616388	1236.65	0.00644684	1236.65	0.00733617	1236.65	0.00881547	1236.65	0.00993092	1236.65	0.0178743	1236.65	0.0162263	1236.65	0.0148595
1237.13	0.00853289	1237.13	0.00609671	1237.13	0.00636117	1237.13	0.00723923	1237.13	0.00873396	1237.13	0.0098236	1237.13	0.0177457	1237.13	0.016115	1237.13	0.0147371
1237.61	0.00823137	1237.61	0.00577218	1237.61	0.00602716	1237.61	0.00690679	1237.61	0.00842871	1237.61	0.00950623	1237.61	0.0174315	1237.61	0.015816	1237.61	0.0144445
1238.1	0.00778538	1238.1	0.00530721	1238.1	0.00556006	1238.1	0.00644925	1238.1	0.00800168	1238.1	0.00907946	1238.1	0.0170258	1238.1	0.0154145	1238.1	0.0140657
1238.58	0.00733072	1238.58	0.00483806	1238.58	0.00509305	1238.58	0.00599325	1238.58	0.00757109	1238.58	0.00865635	1238.58	0.0166333	1238.58	0.015008	1238.58	0.0136954
1239.06	0.00698705	1239.06	0.00448508	1239.06	0.00474294	1239.06	0.00564945	1239.06	0.00724143	1239.06	0.00833574	1239.06	0.0163451	1239.06	0.0146844	1239.06	0.0134181
1239.54	0.00682775	1239.54	0.00432163	1239.54	0.00458036	1239.54	0.00548521	1239.54	0.00707781	1239.54	0.00817718	1239.54	0.0162157	1239.54	0.0145007	1239.54	0.0132859
1240.03	0.00686527	1240.03	0.00435998	1240.03	0.00461634	1240.03	0.00551085	1240.03	0.0070928	1240.03	0.00819007	1240.03	0.0162527	1240.03	0.0144724	1240.03	0.0133084
1240.51	0.00705728	1240.51	0.00455655	1240.51	0.00480692	1240.51	0.0056846	1240.51	0.0072488	1240.51	0.00833668	1240.51	0.0164191	1240.51	0.0145728	1240.51	0.0134532
1240.99	0.00732779	1240.99	0.00483254	1240.99	0.00507328	1240.99	0.00593063	1240.99	0.00747501	1240.99	0.00854734	1240.99	0.0166479	1240.99	0.0147449	1240.99	0.0136583
1241.47	0.00759809	1241.47	0.00510496	1241.47	0.00533233	1241.47	0.00616778	1241.47	0.00769304	1241.47	0.00874639	1241.47	0.0168655	1241.47	0.0149214	1241.47	0.0138529
1241.95	0.00781556	1241.95	0.00531637	1241.95	0.00552579	1241.95	0.00633806	1241.95	0.00784534	1241.95	0.00887827	1241.95	0.0170168	1241.95	0.0150484	1241.95	0.0139817
1242.43	0.00797259	1242.43	0.00545462	1242.43	0.00564005	1242.43	0.00642683	1242.43	0.00791491	1242.43	0.00892659	1242.43	0.017083	1242.43	0.0151045	1242.43	0.0140234
1242.92	0.00810819	1242.92	0.00555638	1242.92	0.00571026	1242.92	0.00646662	1242.92	0.00793085	1242.92	0.00891997	1242.92	0.0170882	1242.92	0.015108	1242.92	0.0139978
1243.4	0.00829481	1243.4	0.00569406	1243.4	0.00580762	1243.4	0.0065269	1243.4	0.00795942	1243.4	0.00892304	1243.4	0.0170914	1243.4	0.0151115	1243.4	0.01396
1243.88	0.00861122	1243.88	0.00594955	1243.88	0.00601382	1243.88	0.00668874	1243.88	0.00807974	1243.88	0.00901391	1243.88	0.0171656	1243.88	0.0151828	1243.88	0.0139805
1244.36	0.00911234	1244.36	0.00638288	1244.36	0.00639052	1244.36	0.00701482	1244.36	0.00835529	1244.36	0.00925554	1244.36	0.0173712	1244.36	0.0153798	1244.36	0.0141203
1244.85	0.00980342	1244.85	0.00700596	1244.85	0.00695222	1244.85	0.00752317	1244.85	0.00880673	1244.85	0.00966983	1244.85	0.0177312	1244.85	0.0157251	1244.85	0.0144058
1245.33	0.0106286	1245.33	0.00776956	1245.33	0.00765449	1245.33	0.00817442	1245.33	0.00939895	1245.33	0.0102243	1245.33	0.0182184	1245.33	0.0161936	1245.33	0.0148155
1245.81	0.0114754	1245.81	0.00856756	1245.81	0.00839751	1245.81	0.00887459	1245.81	0.0100436	1245.81	0.0108345	1245.81	0.018757	1245.81	0.0167128	1245.81	0.0152809
1246.29	0.0121972	1246.29	0.00925825	1246.29	0.00904612	1246.29	0.00949478	1246.29	0.0106181	1246.29	0.011382	1246.29	0.0192396	1246.29	0.0171802	1246.29	0.0157022
1246.77	0.0126449	1246.77	0.0096963	1246.77	0.00946118	1246.77	0.00990109	1246.77	0.0109947	1246.77	0.0117429	1246.77	0.0195528	1246.77	0.0174875	1246.77	0.0159728
1247.26	0.0127055	1247.26	0.00976927	1247.26	0.00953434	1247.26	0.0099885	1247.26	0.0110733	1247.26	0.0118194	1247.26	0.0196066	1247.26	0.0175506	1247.26	0.0160077
1247.74	0.0123306	1247.74	0.009427	1247.74	0.00921613	1247.74	0.00970759	1247.74	0.0108066	1247.74	0.0115655	1247.74	0.0193578	1247.74	0.0173299	1247.74	0.0157658
1248.22	0.011553	1248.22	0.00869746	1248.22	0.0085315	1248.22	0.00907948	1248.22	0.010215	1248.22	0.0110001	1248.22	0.0188225	1248.22	0.0168433	1248.22	0.0152621
1248.7	0.0104823	1248.7	0.00768271	1248.7	0.00757529	1248.7	0.00819161	1248.7	0.00938083	1248.7	0.0102018	1248.7	0.0180713	1248.7	0.0161587	1248.7	0.0145627
1249.18	0.00928505	1249.18	0.00653992	1249.18	0.00649535	1249.18	0.0071815	1249.18	0.00843302	1249.18	0.00929417	1249.18	0.0172159	1249.18	0.0153809	1249.18	0.0137715
1249.67	0.00815415	1249.67	0.00545236	1249.67	0.0054641	1249.67	0.00621039	1249.67	0.00752173	1249.67	0.0084204	1249.67	0.0163866	1249.67	0.0146299	1249.67	0.0130094
1250.15	0.00727526	1250.15	0.00459678	1250.15	0.00464841	1250.15	0.0054349	1250.15	0.00679216	1250.15	0.00771765	1250.15	0.0157102	1250.15	0.014019	1250.15	0.0123918
1250.63	0.00679483	1250.63	0.00411314	1250.63	0.0041802	1250.63	0.00497971	1250.63	0.00635926	1250.63	0.0072943	1250.63	0.0152879	1250.63	0.0136374	1250.63	0.0120101
1251.11	0.00679243	1251.11	0.00407755	1251.11	0.00413123	1251.11	0.00491385	1251.11	0.00628643	1251.11	0.00720848	1251.11	0.0151773	1251.11	0.0135335	1251.11	0.0119138
1251.6	0.00726189	1251.6	0.00448562	1251.6	0.00449707	1251.6	0.00523521	1251.6	0.00657162	1251.6	0.00745726	1251.6	0.0153799	1251.6	0.0137059	1251.6	0.0121017
1252.08	0.00810554	1252.08	0.00524578	1252.08	0.00519138	1252.08	0.00586537	1252.08	0.00714219	1252.08	0.00797208	1252.08	0.0158371	1252.08	0.0140995	1252.08	0.0125182
1252.56	0.00914526	1252.56	0.00619171	1252.56	0.00605776	1252.56	0.00666022	1252.56	0.00786547	1252.56	0.00862947	1252.56	0.0164386	1252.56	0.014614	1252.56	0.0130622
1253.04	0.0101527	1253.04	0.0071103	1253.04	0.00689736	1253.04	0.00743514	1253.04	0.00857126	1253.04	0.00927255	1253.04	0.0170404	1253.04	0.01512	1253.04	0.0136047
1253.52	0.0108969	1253.52	0.00778709	1253.52	0.00751143	1253.52	0.00800565	1253.52	0.00908972	1253.52	0.00974605	1253.52	0.0174981	1253.52	0.0154886	1253.52	0.0140183
1254.01	0.0111989	1254.01	0.00805731	1254.01	0.00774863	1254.01	0.00823054	1254.01	0.00929142	1254.01	0.00993206	1254.01	0.0176993	1254.01	0.0156211	1254.01	0.0142051
1254.49	0.0109832	1254.49	0.00785266	1254.49	0.00754887	1254.49	0.00805313	1254.49	0.00912471	1254.49	0.00978463	1254.49	0.0175966	1254.49	0.0154781	1254.49	0.0141248
1254.97	0.0103066	1254.97	0.00722713	1254.97	0.00696461	1254.97	0.00752058	1254.97	0.00863363	1254.97	0.009344	1254.97	0.0172218	1254.97	0.015093	1254.97	0.0138063
1255.45	0.00935125	1255.45	0.00634961	1255.45	0.00615344	1255.45	0.00677672	1255.45	0.00795095	1255.45	0.0087309	1255.45	0.0166812	1255.45	0.014567	1255.45	0.0133422
1255.93	0.00838091	1255.93	0.0054622	1255.93	0.00533857	1255.93	0.00602556	1255.93	0.0072638	1255.93	0.00811385	1255.93	0.0161274	1255.93	0.0140421	1255.93	0.0128636
1256.42	0.007671	1256.42	0.0048164	1256.42	0.0047489	1256.42	0.00547589	1256.42	0.00676248	1256.42	0.00766388	1256.42	0.0157167	1256.42	0.0136624	1256.42	0.0125033
1256.9	0.00743737	1256.9	0.00460685	1256.9	0.00455951	1256.9	0.00528683	1256.9	0.00659108	1256.9	0.0075096	1256.9	0.0155681	1256.9	0.0135354	1256.9	0.0123611
1257.38	0.00778288	1257.38	0.00492386	1257.38	0.00484899	1257.38	0.00552873	1257.38	0.00681154	1257.38	0.00770534	1257.38	0.0157336	1257.38	0.0137049	1257.38	0.01248
1257.86	0.00867691	1257.86	0.00573598	1257.86	0.00558387	1257.86	0.00617057	1257.86	0.00739305	1257.86	0.0082222	1257.86	0.0161897	1257.86	0.0141434	1257.86	0.0128383
1258.35	0.00997111	1258.35	0.00690481	1258.35	0.00663537	1258.35	0.00709509	1258.35	0.00822749	1258.35	0.00896218	1258.35	0.0168497	1258.35	0.0147649	1258.35	0.0133636
1258.83	0.0114431	1258.83	0.00822653	1258.83	0.0078172	1258.83	0.00813436	1258.83	0.00916196	1258.83	0.00978805	1258.83	0.0175905	1258.83	0.0154511	1258.83	0.0139541
1259.31	0.0128555	1259.31	0.00948559	1259.31	0.00893492	1259.31	0.0091142	1259.31	0.0100398	1259.31	0.0105601	1259.31	0.018286	1259.31	0.0160824	1259.31	0.0145082
1259.79	0.0140116	1259.79	0.010505	1259.79	0.00983146	1259.79	0.0098952	1259.79	0.010737	1259.79	0.0111678	1259.79	0.0188355	1259.79	0.0165663	1259.79	0.0149468
1260.27	0.0147899	1260.27	0.0111774	1260.27	0.0104138	1260.27	0.0103957	1260.27	0.0111821	1260.27	0.0115491	1260.27	0.0191807	1260.27	0.0168523	1260.27	0.015227
1260.76	0.0151518	1260.76	0.011471	1260.76	0.0106575	1260.76	0.0105958	1260.76	0.0113588	1260.76	0.0116903	1260.76	0.019307	1260.76	0.0169325	1260.76	0.0153414
1261.24	0.015126	1261.24	0.0114153	1261.24	0.0105926	1261.24	0.0105241	1261.24	0.0112932	1261.24	0.0116169	1261.24	0.0192347	1261.24	0.0168328	1261.24	0.01531
1261.72	0.0147843	1261.72	0.0110793	1261.72	0.0102831	1261.72	0.01024	1261.72	0.0110382	1261.72	0.0113782	1261.72	0.0190076	1261.72	0.0166006	1261.72	0.01517
1262.2	0.01422	1262.2	0.0105502	1262.2	0.00980878	1262.2	0.0098163	1262.2	0.0106583	1262.2	0.011035	1262.2	0.0186815	1262.2	0.0162926	1262.2	0.0149662
1262.68	0.0135355	1262.68	0.00992311	1262.68	0.00925372	1262.68	0.00932983	1262.68	0.0102222	1262.68	0.0106506	1262.68	0.018317	1262.68	0.0159674	1262.68	0.0147446
1263.17	0.0128368	1263.17	0.00929396	1263.17	0.00870192	1263.17	0.0088557	1263.17	0.00979715	1263.17	0.0102867	1263.17	0.0179751	1263.17	0.0156808	1263.17	0.0145485
1263.65	0.0122291	1263.65	0.00875519	1263.65	0.00823281	1263.65	0.00846335	1263.65	0.00944634	1263.65	0.00999875	1263.65	0.0177108	1263.65	0.0154799	1263.65	0.0144157
1264.13	0.0118063	1264.13	0.0083869	1264.13	0.00791379	1264.13	0.00820925	1264.13	0.00922115	1264.13	0.00983012	1264.13	0.0175669	1264.13	0.0153983	1264.13	0.0143722
1264.61	0.0116381	1264.61	0.00824526	1264.61	0.00779104	1264.61	0.00812917	1264.61	0.00915393	1264.61	0.0098055	1264.61	0.0175661	1264.61	0.0154499	1264.61	0.0144288
1265.1	0.0117545	1265.1	0.00835094	1265.1	0.00787963	1265.1	0.00823053	1265.1	0.00925067	1265.1	0.00992487	1265.1	0.017705	1265.1	0.0156246	1265.1	0.0145766
1265.58	0.0121396	1265.58	0.00868492	1265.58	0.0081614	1265.58	0.00849195	1265.58	0.00949112	1265.58	0.0101654	1265.58	0.017957	1265.58	0.0158924	1265.58	0.014791
1266.06	0.012736	1266.06	0.00919464	1266.06	0.00859028	1266.06	0.00886998	1266.06	0.00983494	1266.06	0.0104882	1266.06	0.01828	1266.06	0.0162109	1266.06	0.0150382
1266.54	0.0134612	1266.54	0.00980834	1266.54	0.00910532	1266.54	0.0093109	1266.54	0.010233	1266.54	0.0108488	1266.54	0.0186265	1266.54	0.0165366	1266.54	0.015284
1267.02	0.0142295	1267.02	0.010455	1267.02	0.00964754	1267.02	0.00976625	1267.02	0.0106415	1267.02	0.0112097	1267.02	0.018959	1267.02	0.0168371	1267.02	0.0155047
1267.51	0.014969	1267.51	0.0110769	1267.51	0.0101703	1267.51	0.0102002	1267.51	0.0110291	1267.51	0.0115462	1267.51	0.0192545	1267.51	0.0170965	1267.51	0.0156905
1267.99	0.0156257	1267.99	0.0116319	1267.99	0.0106401	1267.99	0.0105887	1267.99	0.0113751	1267.99	0.0118435	1267.99	0.019503	1267.99	0.0173118	1267.99	0.0158411
1268.47	0.016155	1268.47	0.0120847	1268.47	0.0110279	1268.47	0.0109107	1268.47	0.0116619	1268.47	0.0120893	1268.47	0.019699	1268.47	0.0174846	1268.47	0.0159595
1268.95	0.0165072	1268.95	0.012392	1268.95	0.0112969	1268.95	0.0111359	1268.95	0.0118632	1268.95	0.0122624	1268.95	0.0198302	1268.95	0.0176088	1268.95	0.0160401
1269.43	0.0166178	1269.43	0.0124963	1269.43	0.0113952	1269.43	0.011219	1269.43	0.0119388	1269.43	0.0123284	1269.43	0.0198711	1269.43	0.0176637	1269.43	0.0160639
1269.92	0.0164158	1269.92	0.0123317	1269.92	0.0112637	1269.92	0.0111062	1269.92	0.0118408	1269.92	0.0122442	1269.92	0.0197871	1269.92	0.0176164	1269.92	0.016001
1270.4	0.0158472	1270.4	0.0118474	1270.4	0.010855	1270.4	0.0107529	1270.4	0.0115288	1270.4	0.0119726	1270.4	0.0195459	1270.4	0.0174321	1270.4	0.0158205
1270.88	0.0149093	1270.88	0.0110373	1270.88	0.0101613	1270.88	0.0101496	1270.88	0.0109937	1270.88	0.0115029	1270.88	0.0191363	1270.88	0.0170928	1270.88	0.0155062
1271.36	0.0136764	1271.36	0.00996418	1271.36	0.00923432	1271.36	0.00933877	1271.36	0.0102725	1271.36	0.0108655	1271.36	0.0185823	1271.36	0.0166114	1271.36	0.0150697
1271.85	0.0123032	1271.85	0.00876153	1271.85	0.00818839	1271.85	0.00841904	1271.85	0.00945228	1271.85	0.0101353	1271.85	0.0179461	1271.85	0.0160381	1271.85	0.0145549
1272.33	0.0109986	1272.33	0.00761184	1272.33	0.00718102	1272.33	0.00752805	1272.33	0.00865491	1272.33	0.0094193	1272.33	0.01732	1272.33	0.0154536	1272.33	0.0140329
1272.81	0.00997843	1272.81	0.00670417	1272.81	0.00637687	1272.81	0.00681084	1272.81	0.00800948	1272.81	0.00883267	1272.81	0.016804	1272.81	0.0149516	1272.81	0.0135862
1273.29	0.00940837	1273.29	0.00618491	1273.29	0.00590467	1273.29	0.00638201	1273.29	0.00761853	1273.29	0.00846908	1273.29	0.016481	1273.29	0.0146138	1273.29	0.0132874
1273.77	0.00935871	1273.77	0.00611782	1273.77	0.00582226	1273.77	0.00629531	1273.77	0.00753091	1273.77	0.00837564	1273.77	0.016394	1273.77	0.014489	1273.77	0.0131792
1274.26	0.00978112	1274.26	0.00646379	1274.26	0.00609909	1274.26	0.00652735	1274.26	0.00772738	1274.26	0.00853953	1274.26	0.0165339	1274.26	0.0145783	1274.26	0.0132632
1274.74	0.0105171	1274.74	0.00708838	1274.74	0.00662206	1274.74	0.00698241	1274.74	0.00812455	1274.74	0.00889014	1274.74	0.0168407	1274.74	0.014834	1274.74	0.0134975
1275.22	0.0113344	1275.22	0.00779277	1275.22	0.00722266	1275.22	0.00751536	1275.22	0.0085953	1275.22	0.00931625	1275.22	0.0172184	1275.22	0.015172	1275.22	0.0138072
1275.7	0.0119828	1275.7	0.00836238	1275.7	0.00771831	1275.7	0.00796756	1275.7	0.00900027	1275.7	0.00969369	1275.7	0.0175592	1275.7	0.0154937	1275.7	0.014105
1276.18	0.0122555	1276.18	0.0086193	1276.18	0.00795743	1276.18	0.00820658	1276.18	0.00922351	1276.18	0.00991763	1276.18	0.0177714	1276.18	0.0157128	1276.18	0.0143139
1276.67	0.0120389	1276.67	0.00846452	1276.67	0.00785595	1276.67	0.00815708	1276.67	0.00919956	1276.67	0.00992739	1276.67	0.0178021	1276.67	0.0157776	1276.67	0.0143884
1277.15	0.0113417	1277.15	0.00790379	1277.15	0.00741845	1277.15	0.00782139	1277.15	0.00893121	1277.15	0.00972372	1277.15	0.0176518	1277.15	0.0156863	1277.15	0.0143277
1277.63	0.0102957	1277.63	0.0070474	1277.63	0.00673799	1277.63	0.00727801	1277.63	0.00848809	1277.63	0.009367	1277.63	0.0173733	1277.63	0.0154849	1277.63	0.0141737
1278.11	0.00913034	1278.11	0.0060886	1278.11	0.00597658	1278.11	0.00666532	1278.11	0.00799111	1278.11	0.00896381	1278.11	0.0170592	1278.11	0.0152562	1278.11	0.014001
1278.6	0.0081229	1278.6	0.00526081	1278.6	0.00532906	1278.6	0.00614937	1278.6	0.00758333	1278.6	0.00863957	1278.6	0.0168177	1278.6	0.0150956	1278.6	0.0138943
1279.08	0.00753877	1279.08	0.00478671	1279.08	0.00497879	1279.08	0.0058854	1279.08	0.00739646	1279.08	0.00850806	1279.08	0.0167455	1279.08	0.0150862	1279.08	0.0139258
1279.56	0.00756862	1279.56	0.00482447	1279.56	0.00505289	1279.56	0.00597832	1279.56	0.00751589	1279.56	0.00864024	1279.56	0.0169003	1279.56	0.0152733	1279.56	0.0141322
1280.04	0.00828056	1280.04	0.0054273	1280.04	0.00558939	1280.04	0.00645585	1280.04	0.00795884	1280.04	0.00904556	1280.04	0.0172847	1280.04	0.0156522	1280.04	0.0145048
1280.52	0.00959316	1280.52	0.00652306	1280.52	0.00652118	1280.52	0.00725585	1280.52	0.00866555	1280.52	0.00966651	1280.52	0.0178434	1280.52	0.0161675	1280.52	0.0149899
1281.01	0.0112804	1281.01	0.00791946	1281.01	0.00768387	1281.01	0.00823521	1281.01	0.00950889	1281.01	0.0103894	1281.01	0.0184729	1281.01	0.0167249	1281.01	0.015501
1281.49	0.0130112	1281.49	0.00934041	1281.49	0.00884724	1281.49	0.0091988	1281.49	0.0103217	1281.49	0.0110698	1281.49	0.0190466	1281.49	0.0172145	1281.49	0.0159402
1281.97	0.0144223	1281.97	0.0104876	1281.97	0.00976788	1281.97	0.00994515	1281.97	0.0109355	1281.97	0.0115673	1281.97	0.0194448	1281.97	0.0175371	1281.97	0.0162222
1282.45	0.0152113	1282.45	0.0111173	1282.45	0.0102524	1282.45	0.0103187	1282.45	0.0112257	1282.45	0.0117828	1282.45	0.0195884	1282.45	0.0176325	1282.45	0.0162987
1282.93	0.0152209	1282.93	0.0111079	1282.93	0.0102104	1282.93	0.0102533	1282.93	0.0111445	1282.93	0.0116854	1282.93	0.0194598	1282.93	0.0174936	1282.93	0.0161694
1283.42	0.0144893	1283.42	0.0104991	1283.42	0.00968426	1283.42	0.00979383	1283.42	0.0107391	1283.42	0.0113239	1283.42	0.0191119	1283.42	0.0171733	1283.42	0.0158875
1283.9	0.0132437	1283.9	0.0094833	1283.9	0.00884046	1283.9	0.00908704	1283.9	0.01014	1283.9	0.0108161	1283.9	0.0186564	1283.9	0.0167722	1283.9	0.0155463
1284.38	0.01184	1284.38	0.00835609	1284.38	0.00792667	1284.38	0.00834467	1284.38	0.00953025	1284.38	0.0103206	1284.38	0.0182377	1284.38	0.0164163	1284.38	0.0152604
1284.86	0.0106651	1284.86	0.00743466	1284.86	0.00720499	1284.86	0.00778666	1284.86	0.00909639	1284.86	0.00999501	1284.86	0.0179952	1284.86	0.0162252	1284.86	0.0151358
1285.34	0.0100333	1285.34	0.00697472	1285.34	0.00688343	1285.34	0.00758458	1285.34	0.00898114	1285.34	0.00995768	1285.34	0.0180298	1285.34	0.0162844	1285.34	0.0152466
1285.83	0.0101017	1285.83	0.00709983	1285.83	0.00705814	1285.83	0.00781314	1285.83	0.0092435	1285.83	0.0102529	1285.83	0.0183734	1285.83	0.0166201	1285.83	0.0156118
1286.31	0.0108274	1286.31	0.00776812	1286.31	0.00768653	1286.31	0.00842838	1286.31	0.00983985	1286.31	0.0108368	1286.31	0.018978	1286.31	0.0171881	1286.31	0.0161867
1286.79	0.0119807	1286.79	0.00878353	1286.79	0.00859833	1286.79	0.00927831	1286.79	0.0106343	1286.79	0.0115867	1286.79	0.0197256	1286.79	0.0178836	1286.79	0.0168721
1287.27	0.0132105	1287.27	0.00985167	1287.27	0.00954355	1287.27	0.0101448	1287.27	0.0114359	1287.27	0.0123344	1287.27	0.0204595	1287.27	0.0185679	1287.27	0.0175394
1287.76	0.014147	1287.76	0.0106655	1287.76	0.010265	1287.76	0.0108068	1287.76	0.0120529	1287.76	0.0129134	1287.76	0.0210279	1287.76	0.0191064	1287.76	0.0180663
1288.24	0.0145115	1288.24	0.0109975	1288.24	0.0105766	1288.24	0.0111075	1288.24	0.0123519	1288.24	0.0132104	1288.24	0.0213309	1288.24	0.0194112	1288.24	0.0183751
1288.72	0.0142004	1288.72	0.0107686	1288.72	0.0104191	1288.72	0.0110022	1288.72	0.012299	1288.72	0.0132007	1288.72	0.0213506	1288.72	0.0194676	1288.72	0.0184565
1289.2	0.0133132	1289.2	0.01007	1289.2	0.0098782	1289.2	0.0105726	1289.2	0.0119704	1289.2	0.0129563	1289.2	0.0211577	1289.2	0.0193397	1289.2	0.0183738
1289.68	0.0121146	1289.68	0.00913035	1289.68	0.0091537	1289.68	0.00999742	1289.68	0.011526	1289.68	0.0126211	1289.68	0.0208863	1289.68	0.0191479	1289.68	0.018239
1290.17	0.0109456	1290.17	0.00823919	1290.17	0.0084923	1290.17	0.0094933	1290.17	0.0111556	1290.17	0.0123613	1290.17	0.0206876	1290.17	0.019026	1290.17	0.0181733
1290.65	0.0101155	1290.65	0.00765483	1290.65	0.00810822	1290.65	0.00924321	1290.65	0.0110157	1290.65	0.0123097	1290.65	0.020678	1290.65	0.0190738	1290.65	0.0182626
1291.13	0.00981377	1291.13	0.00752789	1291.13	0.00811835	1291.13	0.00933968	1291.13	0.0111787	1291.13	0.0125209	1291.13	0.0209006	1291.13	0.0193221	1291.13	0.0185267
1291.61	0.0100694	1291.61	0.00786852	1291.61	0.00851571	1291.61	0.0097644	1291.61	0.0116181	1291.61	0.0129597	1291.61	0.0213156	1291.61	0.0197271	1291.61	0.0189164
1292.09	0.0107645	1292.09	0.00856099	1292.09	0.00918633	1292.09	0.010405	1292.09	0.0122249	1292.09	0.0135205	1292.09	0.0218217	1292.09	0.0201909	1292.09	0.0193355
1292.58	0.0116966	1292.58	0.00942081	1292.58	0.00996267	1292.58	0.0111074	1292.58	0.0128584	1292.58	0.0140749	1292.58	0.022302	1292.58	0.0206063	1292.58	0.0196857
1293.06	0.0126594	1293.06	0.0102694	1293.06	0.0106921	1293.06	0.0117381	1293.06	0.0134031	1293.06	0.014525	1293.06	0.0226733	1293.06	0.0209028	1293.06	0.0199087
1293.54	0.013517	1293.54	0.0109989	1293.54	0.0112929	1293.54	0.0122354	1293.54	0.0138139	1293.54	0.0148428	1293.54	0.0229203	1293.54	0.021077	1293.54	0.0200135
1294.02	0.01424	1294.02	0.0116022	1294.02	0.0117778	1294.02	0.012626	1294.02	0.0141282	1294.02	0.0150775	1294.02	0.0230999	1294.02	0.0211934	1294.02	0.0200727
1294.51	0.0148918	1294.51	0.0121562	1294.51	0.0122335	1294.51	0.0130031	1294.51	0.0144426	1294.51	0.0153297	1294.51	0.0233125	1294.51	0.0213547	1294.51	0.0201915
1294.99	0.0155766	1294.99	0.0127685	1294.99	0.0127687	1294.99	0.0134745	1294.99	0.0148614	1294.99	0.0157008	1294.99	0.0236531	1294.99	0.0216541	1294.99	0.0204596
1295.47	0.0163747	1295.47	0.0135165	1295.47	0.0134559	1295.47	0.0141079	1295.47	0.0154459	1295.47	0.0162453	1295.47	0.024167	1295.47	0.0221331	1295.47	0.0209116
1295.95	0.0172996	1295.95	0.0144073	1295.95	0.0142956	1295.95	0.0148982	1295.95	0.0161855	1295.95	0.0169457	1295.95	0.0248282	1295.95	0.022763	1295.95	0.0215111
1296.43	0.0182962	1296.43	0.0153769	1296.43	0.0152186	1296.43	0.0157721	1296.43	0.0170044	1296.43	0.0177214	1296.43	0.0255517	1296.43	0.0234586	1296.43	0.022167
1296.91	0.0192781	1296.91	0.0163291	1296.91	0.0161241	1296.91	0.0166264	1296.91	0.0177997	1296.91	0.0184677	1296.91	0.0262326	1296.91	0.0241164	1296.91	0.0227727
1297.4	0.0201914	1297.4	0.0171977	1297.4	0.0169403	1297.4	0.0173861	1297.4	0.018497	1297.4	0.0191096	1297.4	0.0267984	1297.4	0.0246655	1297.4	0.0232557
1297.88	0.0210668	1297.88	0.0179986	1297.88	0.0176735	1297.88	0.0180513	1297.88	0.0190936	1297.88	0.0196426	1297.88	0.0272468	1297.88	0.025101	1297.88	0.0236108
1298.36	0.0220387	1298.36	0.0188493	1298.36	0.018426	1298.36	0.0187135	1298.36	0.0196725	1298.36	0.0201439	1298.36	0.0276537	1298.36	0.0254918	1298.36	0.0239049
1298.84	0.0233205	1298.84	0.019945	1298.84	0.0193735	1298.84	0.0195325	1298.84	0.0203795	1298.84	0.0207491	1298.84	0.028149	1298.84	0.0259547	1298.84	0.0242524
1299.33	0.025152	1299.33	0.0215073	1299.33	0.0207163	1299.33	0.0206904	1299.33	0.0213795	1299.33	0.02161	1299.33	0.0288749	1299.33	0.0266167	1299.33	0.024777
1299.81	0.0277433	1299.81	0.0237295	1299.81	0.0226271	1299.81	0.0223423	1299.81	0.0228106	1299.81	0.0228519	1299.81	0.0299454	1299.81	0.0275765	1299.81	0.025575
1300.29	0.0312419	1300.29	0.0267433	1300.29	0.025221	1300.29	0.0245888	1300.29	0.0247605	1300.29	0.0245514	1300.29	0.0314267	1300.29	0.0288899	1300.29	0.0267018
1300.77	0.0357278	1300.77	0.0306138	1300.77	0.0285512	1300.77	0.0274744	1300.77	0.0272659	1300.77	0.0267396	1300.77	0.0333429	1300.77	0.0305767	1300.77	0.0281776
1301.25	0.0412267	1301.25	0.035354	1301.25	0.0326257	1301.25	0.0310035	1301.25	0.0303311	1301.25	0.0294195	1301.25	0.0356944	1301.25	0.0326405	1301.25	0.0300072
1301.74	0.0477151	1301.74	0.0409349	1301.74	0.0374186	1301.74	0.0351542	1301.74	0.0339409	1301.74	0.032581	1301.74	0.0384739	1301.74	0.0350836	1301.74	0.032194
1302.22	0.0550926	1302.22	0.0472656	1302.22	0.0428551	1302.22	0.0398657	1302.22	0.0380495	1302.22	0.03619	1302.22	0.0416567	1302.22	0.0378964	1302.22	0.0347304
1302.7	0.0631091	1302.7	0.054134	1302.7	0.0487598	1302.7	0.044992	1302.7	0.0425381	1302.7	0.0401493	1302.7	0.0451641	1302.7	0.0410217	1302.7	0.0375641
1303.18	0.0712694	1303.18	0.0611234	1303.18	0.054783	1303.18	0.0502356	1303.18	0.0471529	1303.18	0.0442405	1303.18	0.0488079	1303.18	0.0442994	1303.18	0.0405495
1303.66	0.0787639	1303.66	0.0675512	1303.66	0.0603443	1303.66	0.0550952	1303.66	0.0514564	1303.66	0.0480785	1303.66	0.0522472	1303.66	0.0474259	1303.66	0.043409
1304.15	0.0844972	1304.15	0.0724894	1304.15	0.0646469	1304.15	0.0588763	1304.15	0.0548348	1304.15	0.0511167	1304.15	0.0549918	1304.15	0.0499554	1304.15	0.0457357
1304.63	0.0872726	1304.63	0.0749152	1304.63	0.0668043	1304.63	0.0608004	1304.63	0.0565934	1304.63	0.0527314	1304.63	0.0564771	1304.63	0.0513675	1304.63	0.0470554
1305.11	0.0861219	1305.11	0.0739857	1305.11	0.0660722	1305.11	0.0602049	1305.11	0.0561323	1305.11	0.052378	1305.11	0.0562044	1305.11	0.0511975	1305.11	0.0469427
1305.59	0.0806675	1305.59	0.0693442	1305.59	0.0621124	1305.59	0.0567737	1305.59	0.0531509	1305.59	0.0497734	1305.59	0.0539065	1305.59	0.0491858	1305.59	0.0451574
1306.08	0.0713383	1306.08	0.0613139	1306.08	0.055167	1306.08	0.0506934	1306.08	0.0477908	1306.08	0.0450261	1306.08	0.0496664	1306.08	0.0453907	1306.08	0.0417455
1306.56	0.0593111	1306.56	0.0508675	1306.56	0.0460472	1306.56	0.0426534	1306.56	0.0406427	1306.56	0.0386475	1306.56	0.0439328	1306.56	0.0402056	1306.56	0.0370567
1307.04	0.0461995	1307.04	0.0393816	1307.04	0.0359359	1307.04	0.0336835	1307.04	0.0326115	1307.04	0.031438	1307.04	0.037421	1307.04	0.0342736	1307.04	0.0316695
1307.52	0.0336425	1307.52	0.0282883	1307.52	0.0260917	1307.52	0.024898	1307.52	0.0246933	1307.52	0.0242908	1307.52	0.0309391	1307.52	0.028331	1307.52	0.0262521
1308	0.0229473	1308	0.0187593	1308	0.0175678	1308	0.0172456	1308	0.0177507	1308	0.0179896	1308	0.0252042	1308	0.0230402	1308	0.021411
1308.49	0.0148786	1308.49	0.0115038	1308.49	0.0110225	1308.49	0.0113341	1308.49	0.0123501	1308.49	0.0130583	1308.49	0.0207031	1308.49	0.0188589	1308.49	0.0175715
1308.97	0.00960518	1308.97	0.0067075	1308.97	0.00665196	1308.97	0.00736042	1308.97	0.00869158	1308.97	0.00969288	1308.97	0.0176259	1308.97	0.0159767	1308.97	0.0149157
1309.45	0.00678523	1309.45	0.00409713	1309.45	0.00423934	1309.45	0.00514906	1309.45	0.00663695	1309.45	0.0077825	1309.45	0.0158821	1309.45	0.0143247	1309.45	0.0133903
1309.93	0.00574722	1309.93	0.0030967	1309.93	0.00328975	1309.93	0.00426954	1309.93	0.00581201	1309.93	0.00699902	1309.93	0.0151796	1309.93	0.013646	1309.93	0.012767
1310.41	0.00571403	1310.41	0.00302744	1310.41	0.00320692	1310.41	0.00419358	1310.41	0.0057469	1310.41	0.0069234	1310.41	0.0151392	1310.41	0.0135983	1310.41	0.0127361
1310.9	0.00600882	1310.9	0.00329079	1310.9	0.0034577	1310.9	0.00444341	1310.9	0.00600916	1310.9	0.00716543	1310.9	0.0154038	1310.9	0.0138539	1310.9	0.0129971
1311.38	0.00618889	1311.38	0.00348905	1311.38	0.00368148	1311.38	0.0046909	1311.38	0.00629488	1311.38	0.00744803	1311.38	0.0157154	1311.38	0.0141707	1311.38	0.0133265
1311.86	0.00608034	1311.86	0.00345732	1311.86	0.00372048	1311.86	0.00478602	1311.86	0.00645678	1311.86	0.00763241	1311.86	0.0159405	1311.86	0.0144175	1311.86	0.0136009
1312.34	0.00572579	1312.34	0.00321928	1312.34	0.00358263	1312.34	0.00472601	1312.34	0.00647948	1312.34	0.00769813	1312.34	0.0160533	1312.34	0.0145617	1312.34	0.0137883
1312.83	0.00528123	1312.83	0.00289773	1312.83	0.00336552	1312.83	0.00458885	1312.83	0.00642259	1312.83	0.00769277	1312.83	0.0160918	1312.83	0.0146311	1312.83	0.0139132
1313.31	0.0049124	1313.31	0.00262675	1313.31	0.00317876	1313.31	0.00446567	1313.31	0.00636167	1313.31	0.0076796	1313.31	0.0161114	1313.31	0.0146733	1313.31	0.0140192
1313.79	0.00472757	1313.79	0.00249356	1313.79	0.00309437	1313.79	0.00441678	1313.79	0.00634877	1313.79	0.00770266	1313.79	0.0161524	1313.79	0.0147259	1313.79	0.0141384
1314.27	0.00475739	1314.27	0.00252269	1314.27	0.00313235	1314.27	0.00445921	1314.27	0.00640015	1314.27	0.00777434	1314.27	0.0162285	1314.27	0.0148043	1314.27	0.0142802
1314.75	0.00497095	1314.75	0.0026907	1314.75	0.00327397	1314.75	0.00457793	1314.75	0.00650559	1314.75	0.00788477	1314.75	0.016333	1314.75	0.0149056	1314.75	0.0144336
1315.24	0.00530213	1315.24	0.00294868	1315.24	0.00348161	1315.24	0.00474341	1315.24	0.00664224	1315.24	0.00801387	1315.24	0.0164494	1315.24	0.0150173	1315.24	0.0145766
1315.72	0.00567155	1315.72	0.00323924	1315.72	0.00371218	1315.72	0.00492334	1315.72	0.00678508	1315.72	0.00814039	1315.72	0.0165596	1315.72	0.0151239	1315.72	0.0146863
1316.2	0.00599773	1316.2	0.00350336	1316.2	0.00392237	1316.2	0.00508571	1316.2	0.00691019	1316.2	0.00824549	1316.2	0.0166474	1316.2	0.0152099	1316.2	0.0147447
1316.68	0.0062074	1316.68	0.00368509	1316.68	0.00407015	1316.68	0.00519926	1316.68	0.00699379	1316.68	0.00831164	1316.68	0.016698	1316.68	0.0152618	1316.68	0.0147422
1317.16	0.00625111	1317.16	0.00374282	1317.16	0.00412244	1317.16	0.0052382	1317.16	0.00701612	1317.16	0.0083241	1317.16	0.0166999	1317.16	0.0152688	1317.16	0.0146791
1317.65	0.00612744	1317.65	0.0036689	1317.65	0.00407053	1317.65	0.00519464	1317.65	0.00697173	1317.65	0.00827941	1317.65	0.0166519	1317.65	0.0152303	1317.65	0.0145689
1318.13	0.00590232	1318.13	0.0035081	1318.13	0.00394655	1318.13	0.00509256	1318.13	0.00688036	1318.13	0.00819448	1318.13	0.0165707	1318.13	0.0151623	1318.13	0.0144399
1318.61	0.00570595	1318.61	0.00335884	1318.61	0.00382671	1318.61	0.00499184	1318.61	0.00679116	1318.61	0.00811007	1318.61	0.0164926	1318.61	0.0150983	1318.61	0.0143316
1319.09	0.00569912	1319.09	0.00334937	1319.09	0.00381374	1319.09	0.00497556	1319.09	0.00677256	1319.09	0.00808354	1319.09	0.0164675	1319.09	0.0150836	1319.09	0.0142878
1319.58	0.00601059	1319.58	0.00358694	1319.58	0.00399629	1319.58	0.00511676	1319.58	0.00688473	1319.58	0.00816584	1319.58	0.0165379	1319.58	0.0151563	1319.58	0.0143391
1320.06	0.00667221	1320.06	0.0041036	1320.06	0.00440381	1320.06	0.00544131	1320.06	0.00714891	1320.06	0.00837655	1320.06	0.0167191	1320.06	0.0153293	1320.06	0.0144903
1320.54	0.00758106	1320.54	0.00482264	1320.54	0.00497715	1320.54	0.0059024	1320.54	0.00752594	1320.54	0.00868484	1320.54	0.0169816	1320.54	0.0155761	1320.54	0.0147105
1321.02	0.00851507	1321.02	0.00556746	1321.02	0.00557456	1321.02	0.00638445	1321.02	0.00791924	1321.02	0.00901133	1321.02	0.0172558	1321.02	0.0158332	1321.02	0.0149386
1321.5	0.009206	1321.5	0.00612081	1321.5	0.00601879	1321.5	0.00674134	1321.5	0.00820726	1321.5	0.00925434	1321.5	0.0174533	1321.5	0.0160211	1321.5	0.0151027
1321.99	0.00944569	1321.99	0.00631121	1321.99	0.00616802	1321.99	0.00685529	1321.99	0.00829158	1321.99	0.00932991	1321.99	0.0175028	1321.99	0.0160748	1321.99	0.0151464
1322.47	0.00918699	1322.47	0.00609708	1322.47	0.00598672	1322.47	0.0066962	1322.47	0.0081481	1322.47	0.00921575	1322.47	0.0173872	1322.47	0.015978	1322.47	0.0150572
1322.95	0.00859118	1322.95	0.00560758	1322.95	0.00557989	1322.95	0.0063513	1322.95	0.00785142	1322.95	0.00897203	1322.95	0.0171613	1322.95	0.0157778	1322.95	0.0148785
1323.43	0.0079983	1323.43	0.00512053	1323.43	0.00517668	1323.43	0.00601207	1323.43	0.00756396	1323.43	0.00873394	1323.43	0.0169445	1323.43	0.0155797	1323.43	0.0147043
1323.91	0.00782187	1323.91	0.00497623	1323.91	0.00505952	1323.91	0.00591548	1323.91	0.00748695	1323.91	0.00867198	1323.91	0.0168856	1323.91	0.0155166	1323.91	0.0146516
1324.4	0.00840069	1324.4	0.00545564	1324.4	0.00546275	1324.4	0.00625907	1324.4	0.00778817	1324.4	0.00892945	1324.4	0.0171096	1324.4	0.0157011	1324.4	0.0148204
1324.88	0.00986082	1324.88	0.00666372	1324.88	0.0064742	1324.88	0.0071168	1324.88	0.00853007	1324.88	0.00956167	1324.88	0.0176635	1324.88	0.0161778	1324.88	0.0152508
1325.36	0.0120397	1325.36	0.00846678	1325.36	0.00798286	1325.36	0.00839514	1325.36	0.00963189	1325.36	0.0105027	1325.36	0.0184887	1325.36	0.016898	1325.36	0.0159017
1325.84	0.0145044	1325.84	0.010507	1325.84	0.00969037	1325.84	0.00984227	1325.84	0.010878	1325.84	0.0115702	1325.84	0.0194255	1325.84	0.0177221	1325.84	0.016651
1326.33	0.0166675	1326.33	0.0122991	1326.33	0.011193	1326.33	0.0111175	1326.33	0.0119764	1326.33	0.0125157	1326.33	0.0202571	1326.33	0.0184589	1326.33	0.01733
1326.81	0.0179695	1326.81	0.0133826	1326.81	0.0121074	1326.81	0.0118978	1326.81	0.0126512	1326.81	0.0131025	1326.81	0.0207768	1326.81	0.0189243	1326.81	0.0177734
1327.29	0.0180744	1327.29	0.0134808	1327.29	0.0122038	1327.29	0.0119892	1327.29	0.0127363	1327.29	0.0131869	1327.29	0.0208595	1327.29	0.0190052	1327.29	0.0178767
1327.77	0.0170045	1327.77	0.0126119	1327.77	0.0114975	1327.77	0.0114042	1327.77	0.012243	1327.77	0.0127763	1327.77	0.0205115	1327.77	0.0187043	1327.77	0.017637
1328.25	0.0151565	1328.25	0.0111018	1328.25	0.0102591	1328.25	0.0103702	1328.25	0.0113662	1328.25	0.012036	1328.25	0.0198762	1328.25	0.018146	1328.25	0.0171596
1328.74	0.0131863	1328.74	0.00949194	1328.74	0.00893872	1328.74	0.00926735	1328.74	0.0104323	1328.74	0.0112456	1328.74	0.0191971	1328.74	0.0175447	1328.74	0.0166328
1329.22	0.0118002	1329.22	0.00836725	1329.22	0.00802414	1329.22	0.00850743	1329.22	0.00979526	1329.22	0.0107104	1329.22	0.0187398	1329.22	0.0171366	1329.22	0.0162672
1329.7	0.0115319	1329.7	0.00817076	1329.7	0.0078846	1329.7	0.00840315	1329.7	0.00972347	1329.7	0.0106621	1329.7	0.018707	1329.7	0.0171029	1329.7	0.0162277
1330.18	0.0125754	1330.18	0.00906324	1330.18	0.00865335	1330.18	0.00906664	1330.18	0.0103123	1330.18	0.0111836	1330.18	0.0191709	1330.18	0.0175102	1330.18	0.0165779
1330.66	0.0147184	1330.66	0.0108672	1330.66	0.0101798	1330.66	0.0103694	1330.66	0.0114491	1330.66	0.0121773	1330.66	0.0200463	1330.66	0.0182857	1330.66	0.0172567
1331.15	0.0173928	1331.15	0.0131087	1331.15	0.0120663	1331.15	0.0119735	1331.15	0.0128411	1331.15	0.0133898	1331.15	0.0211123	1331.15	0.0192356	1331.15	0.0180934
1331.63	0.0198372	1331.63	0.0151553	1331.63	0.0137846	1331.63	0.0134317	1331.63	0.0141028	1331.63	0.0144879	1331.63	0.0220788	1331.63	0.0201042	1331.63	0.01886
1332.11	0.0213394	1332.11	0.0164168	1332.11	0.0148446	1332.11	0.0143312	1332.11	0.0148804	1332.11	0.0151672	1332.11	0.0226815	1332.11	0.0206587	1332.11	0.0193484
1332.59	0.0214809	1332.59	0.0165486	1332.59	0.0149628	1332.59	0.0144345	1332.59	0.0149734	1332.59	0.0152569	1332.59	0.0227733	1332.59	0.0207692	1332.59	0.0194424
1333.08	0.0202881	1333.08	0.0155752	1333.08	0.0141639	1333.08	0.013766	1333.08	0.0144073	1333.08	0.0147824	1333.08	0.0223788	1333.08	0.0204571	1333.08	0.0191627
1333.56	0.0182208	1333.56	0.0138815	1333.56	0.0127738	1333.56	0.0126055	1333.56	0.0134282	1333.56	0.013961	1333.56	0.0216893	1333.56	0.0198917	1333.56	0.0186643
1334.04	0.0160039	1334.04	0.0120754	1334.04	0.0113057	1334.04	0.0113929	1334.04	0.0124189	1334.04	0.0131288	1334.04	0.0210007	1334.04	0.0193348	1334.04	0.0181865
1334.52	0.0143771	1334.52	0.0107802	1334.52	0.0102866	1334.52	0.0105808	1334.52	0.0117735	1334.52	0.0126311	1334.52	0.0206171	1334.52	0.0190564	1334.52	0.0179773
1335	0.0138534	1335	0.0104305	1335	0.0100848	1335	0.0104874	1335	0.0117685	1335	0.0127105	1335	0.0207524	1335	0.0192467	1335	0.0182131
1335.48	0.0145621	1335.48	0.0111373	1335.48	0.0107951	1335.48	0.0111956	1335.48	0.0124752	1335.48	0.0134297	1335.48	0.0214627	1335.48	0.0199557	1335.48	0.0189433
1335.97	0.0162164	1335.97	0.0126579	1335.97	0.0122105	1335.97	0.012528	1335.97	0.0137378	1335.97	0.0146506	1335.97	0.0226269	1335.97	0.0210755	1335.97	0.0200724
1336.45	0.0182201	1336.45	0.0144853	1336.45	0.0138975	1336.45	0.0141098	1336.45	0.0152267	1336.45	0.0160817	1336.45	0.0239875	1336.45	0.0223756	1336.45	0.0213907
1336.93	0.0198896	1336.93	0.016036	1336.93	0.0153545	1336.93	0.015504	1336.93	0.0165569	1336.93	0.0173795	1336.93	0.0252396	1336.93	0.0235816	1336.93	0.0226443
1337.41	0.0207199	1337.41	0.0168739	1337.41	0.0162019	1337.41	0.0163739	1337.41	0.0174276	1337.41	0.018271	1337.41	0.026137	1337.41	0.0244688	1337.41	0.0236175
1337.9	0.0205917	1337.9	0.0168874	1337.9	0.0163326	1337.9	0.0166143	1337.9	0.0177366	1337.9	0.0186546	1337.9	0.0265805	1337.9	0.0249417	1337.9	0.0242059
1338.38	0.0198304	1338.38	0.0163407	1338.38	0.0159576	1338.38	0.0163923	1338.38	0.0176171	1338.38	0.0186342	1338.38	0.0266494	1338.38	0.0250627	1338.38	0.0244434
1338.86	0.0190761	1338.86	0.0157677	1338.86	0.0155207	1338.86	0.0160782	1338.86	0.0173807	1338.86	0.0184721	1338.86	0.026562	1338.86	0.0250191	1338.86	0.0244781
1339.34	0.0190132	1339.34	0.0157452	1339.34	0.015508	1339.34	0.0160847	1339.34	0.0173811	1339.34	0.0184737	1339.34	0.0265784	1339.34	0.0250385	1339.34	0.0245014
1339.82	0.0200665	1339.82	0.0166345	1339.82	0.0162298	1339.82	0.0166803	1339.82	0.0178536	1339.82	0.0188476	1339.82	0.0268802	1339.82	0.0252838	1339.82	0.0246581
1340.31	0.022197	1340.31	0.0184066	1340.31	0.0176691	1340.31	0.0178576	1340.31	0.0188004	1340.31	0.0196058	1340.31	0.0274833	1340.31	0.0257743	1340.31	0.024978
1340.79	0.0248887	1340.79	0.020629	1340.79	0.0194693	1340.79	0.0193205	1340.79	0.0199771	1340.79	0.0205479	1340.79	0.0282241	1340.79	0.0263722	1340.79	0.0253605
1341.27	0.0273366	1341.27	0.0226261	1341.27	0.0210679	1341.27	0.0205967	1341.27	0.020988	1341.27	0.0213417	1341.27	0.0288263	1341.27	0.0268397	1341.27	0.0256206
1341.75	0.0287507	1341.75	0.0237364	1341.75	0.0219136	1341.75	0.0212229	1341.75	0.0214426	1341.75	0.0216568	1341.75	0.0290147	1341.75	0.0269381	1341.75	0.0255696
1342.23	0.028651	1342.23	0.0235616	1342.23	0.0216762	1342.23	0.0209238	1342.23	0.0211097	1342.23	0.0212974	1342.23	0.0286281	1342.23	0.0265278	1342.23	0.0250999
1342.72	0.0270376	1342.72	0.0221096	1342.72	0.0203672	1342.72	0.0197149	1342.72	0.0200052	1342.72	0.0202793	1342.72	0.0276857	1342.72	0.0256278	1342.72	0.0242348
1343.2	0.0243829	1343.2	0.0197881	1343.2	0.0183359	1343.2	0.0179009	1343.2	0.0183933	1343.2	0.0188322	1343.2	0.0263885	1343.2	0.0244184	1343.2	0.0231325
1343.68	0.0214583	1343.68	0.0172594	1343.68	0.0161483	1343.68	0.0159724	1343.68	0.0166985	1343.68	0.017326	1343.68	0.0250573	1343.68	0.0231867	1343.68	0.0220402
1344.16	0.0190679	1344.16	0.0152138	1344.16	0.0143945	1344.16	0.0144407	1344.16	0.0153643	1344.16	0.0161481	1344.16	0.0240256	1344.16	0.0222333	1344.16	0.0212144
1344.65	0.0177856	1344.65	0.0141432	1344.65	0.013495	1344.65	0.0136692	1344.65	0.014706	1344.65	0.0155733	1344.65	0.0235284	1344.65	0.0217706	1344.65	0.0208352
1345.13	0.0177824	1345.13	0.0141904	1345.13	0.0135687	1345.13	0.0137574	1345.13	0.0148089	1345.13	0.0156749	1345.13	0.0236241	1345.13	0.0218527	1345.13	0.0209437
1345.61	0.0187965	1345.61	0.0151213	1345.61	0.0144078	1345.61	0.0145183	1345.61	0.0155062	1345.61	0.0163022	1345.61	0.0241758	1345.61	0.0223571	1345.61	0.0214277
1346.09	0.0202469	1346.09	0.0164252	1346.09	0.0155646	1346.09	0.0155554	1346.09	0.0164469	1346.09	0.0171423	1346.09	0.0249061	1346.09	0.0230329	1346.09	0.0220626
1346.57	0.0214508	1346.57	0.0175041	1346.57	0.0165176	1346.57	0.0164085	1346.57	0.0172238	1346.57	0.0178322	1346.57	0.0254964	1346.57	0.023591	1346.57	0.0225902
1347.06	0.021867	1347.06	0.0178863	1347.06	0.0168574	1347.06	0.0167181	1347.06	0.0175183	1347.06	0.0180884	1347.06	0.0257008	1347.06	0.0238062	1347.06	0.0228091
1347.54	0.0212826	1347.54	0.0173884	1347.54	0.0164269	1347.54	0.0163476	1347.54	0.017209	1347.54	0.0178043	1347.54	0.0254304	1347.54	0.0235948	1347.54	0.0226426
1348.02	0.0198651	1348.02	0.0161607	1348.02	0.0153608	1348.02	0.0154182	1348.02	0.0164032	1348.02	0.017077	1348.02	0.0247762	1348.02	0.0230357	1348.02	0.0221582
1348.5	0.0180684	1348.5	0.0146046	1348.5	0.0140134	1348.5	0.0142443	1348.5	0.0153796	1348.5	0.0161577	1348.5	0.0239636	1348.5	0.022331	1348.5	0.0215337
1348.98	0.0164406	1348.98	0.0132039	1348.98	0.012811	1348.98	0.0132031	1348.98	0.0144747	1348.98	0.0153484	1348.98	0.0232618	1348.98	0.0217231	1348.98	0.0209851
1349.47	0.0154194	1349.47	0.0123445	1349.47	0.0120926	1349.47	0.0125947	1349.47	0.0139566	1349.47	0.01489	1349.47	0.0228818	1349.47	0.0214038	1349.47	0.0206851
1349.95	0.0151972	1349.95	0.0121952	1349.95	0.012005	1349.95	0.0125478	1349.95	0.0139404	1349.95	0.0148848	1349.95	0.0229112	1349.95	0.0214531	1349.95	0.0207082
1350.43	0.0156933	1350.43	0.0126818	1350.43	0.0124797	1350.43	0.0130001	1350.43	0.0143707	1350.43	0.0152819	1350.43	0.0232994	1350.43	0.0218254	1350.43	0.0210185
1350.91	0.0166242	1350.91	0.0135506	1350.91	0.0132895	1350.91	0.0137488	1350.91	0.0150654	1350.91	0.0159161	1350.91	0.023894	1350.91	0.0223836	1350.91	0.0214974
1351.39	0.0176366	1351.39	0.0144876	1351.39	0.0141553	1351.39	0.0145459	1351.39	0.0158023	1351.39	0.0165876	1351.39	0.0245135	1351.39	0.0229638	1351.39	0.0220019
1351.88	0.0184452	1351.88	0.0152412	1351.88	0.014855	1351.88	0.0151954	1351.88	0.0164064	1351.88	0.0171402	1351.88	0.0250174	1351.88	0.0234396	1351.88	0.0224217
1352.36	0.018921	1352.36	0.0157008	1352.36	0.0152933	1352.36	0.0156145	1352.36	0.0168042	1352.36	0.0175101	1352.36	0.0253497	1352.36	0.023762	1352.36	0.0227138
1352.84	0.0191015	1352.84	0.0159047	1352.84	0.0155077	1352.84	0.0158382	1352.84	0.0170289	1352.84	0.0177304	1352.84	0.0255423	1352.84	0.0239615	1352.84	0.0229064
1353.32	0.0191275	1353.32	0.0159812	1353.32	0.015615	1353.32	0.0159707	1353.32	0.0171751	1353.32	0.0178879	1353.32	0.0256766	1353.32	0.0241132	1353.32	0.0230657
1353.81	0.0191449	1353.81	0.0160604	1353.81	0.0157305	1353.81	0.0161136	1353.81	0.0173341	1353.81	0.018065	1353.81	0.025829	1353.81	0.0242866	1353.81	0.0232523
1354.29	0.0192198	1354.29	0.0161966	1354.29	0.0158999	1354.29	0.0163051	1354.29	0.0175384	1354.29	0.0182885	1354.29	0.0260262	1354.29	0.0245043	1354.29	0.023484
1354.77	0.0193042	1354.77	0.0163386	1354.77	0.0160721	1354.77	0.0164961	1354.77	0.0177411	1354.77	0.0185116	1354.77	0.0262276	1354.77	0.0247267	1354.77	0.0237214
1355.25	0.0192629	1355.25	0.0163564	1355.25	0.0161249	1355.25	0.0165746	1355.25	0.0178379	1355.25	0.0186353	1355.25	0.026345	1355.25	0.0248699	1355.25	0.0238846
1355.73	0.0189483	1355.73	0.0161105	1355.73	0.0159291	1355.73	0.0164236	1355.73	0.0177203	1355.73	0.0185576	1355.73	0.0262864	1355.73	0.0248467	1355.73	0.0238909
1356.22	0.018282	1356.22	0.0155289	1356.22	0.0154184	1356.22	0.0159843	1356.22	0.0173345	1356.22	0.0182277	1356.22	0.0260051	1356.22	0.0246123	1356.22	0.0236968
1356.7	0.017304	1356.7	0.0146518	1356.7	0.0146317	1356.7	0.0152935	1356.7	0.0167143	1356.7	0.0176773	1356.7	0.0255278	1356.7	0.0241902	1356.7	0.0233227
1357.18	0.0161671	1357.18	0.0136253	1357.18	0.0137057	1357.18	0.0144767	1357.18	0.0159762	1357.18	0.017014	1357.18	0.0249491	1357.18	0.0236675	1357.18	0.0228482
1357.66	0.0150816	1357.66	0.0126494	1357.66	0.012827	1357.66	0.0137048	1357.66	0.0152779	1357.66	0.0163848	1357.66	0.0243992	1357.66	0.0231647	1357.66	0.0223863
1358.14	0.014241	1358.14	0.0119075	1358.14	0.0121672	1358.14	0.0131345	1358.14	0.0147644	1358.14	0.0159246	1358.14	0.0239986	1358.14	0.0227946	1358.14	0.0220448
1358.63	0.0137572	1358.63	0.0115045	1358.63	0.0118247	1358.63	0.0128557	1358.63	0.0145196	1358.63	0.0157128	1358.63	0.0238187	1358.63	0.0226245	1358.63	0.0218916
1359.11	0.0136311	1359.11	0.0114402	1359.11	0.0118002	1359.11	0.0128692	1359.11	0.0145445	1359.11	0.0157525	1359.11	0.0238639	1359.11	0.0226599	1359.11	0.0219378
1359.59	0.013764	1359.59	0.0116203	1359.59	0.0120062	1359.59	0.0130942	1359.59	0.0147656	1359.59	0.0159781	1359.59	0.024078	1359.59	0.0228496	1359.59	0.0221419
1360.07	0.0140043	1360.07	0.0118994	1360.07	0.0123077	1360.07	0.0134055	1360.07	0.015068	1360.07	0.0162857	1360.07	0.0243705	1360.07	0.02311	1360.07	0.0224298
1360.56	0.0142034	1360.56	0.0121359	1360.56	0.0125716	1360.56	0.0136789	1360.56	0.0153372	1360.56	0.0165704	1360.56	0.0246496	1360.56	0.0233555	1360.56	0.0227209
1361.04	0.0142634	1361.04	0.0122364	1361.04	0.0127088	1361.04	0.0138294	1361.04	0.0154947	1361.04	0.0167581	1361.04	0.0248494	1361.04	0.0235239	1361.04	0.022952
1361.52	0.0141564	1361.52	0.0121734	1361.52	0.0126906	1361.52	0.013827	1361.52	0.015511	1361.52	0.0168183	1361.52	0.0249395	1361.52	0.0235866	1361.52	0.0230855
1362	0.0139105	1362	0.0119721	1362	0.0125366	1362	0.0136866	1362	0.0153972	1362	0.0167547	1362	0.0249171	1362	0.0235412	1362	0.0231057
1362.48	0.0135774	1362.48	0.0116793	1362.48	0.0122865	1362.48	0.0134434	1362.48	0.0151822	1362.48	0.0165866	1362.48	0.0247917	1362.48	0.0233985	1362.48	0.0230085
1362.97	0.0131961	1362.97	0.0113296	1362.97	0.0119695	1362.97	0.0131264	1362.97	0.0148888	1362.97	0.0163289	1362.97	0.0245687	1362.97	0.0231668	1362.97	0.0227926
1363.45	0.012777	1363.45	0.0109313	1363.45	0.0115927	1363.45	0.0127461	1363.45	0.0145246	1363.45	0.0159852	1363.45	0.0242469	1363.45	0.0228486	1363.45	0.0224582
1363.93	0.012313	1363.93	0.0104779	1363.93	0.0111516	1363.93	0.0123041	1363.93	0.0140914	1363.93	0.0155581	1363.93	0.0238289	1363.93	0.0224489	1363.93	0.0220172
1364.41	0.0118047	1364.41	0.00997334	1364.41	0.0106548	1364.41	0.0118139	1364.41	0.0136048	1364.41	0.0150672	1364.41	0.0233383	1364.41	0.0219903	1364.41	0.0215033
1364.89	0.0112812	1364.89	0.00945122	1364.89	0.01014	1364.89	0.0113153	1364.89	0.0131067	1364.89	0.014558	1364.89	0.0228255	1364.89	0.0215187	1364.89	0.0209753
1365.38	0.0108025	1365.38	0.00897626	1365.38	0.00967555	1365.38	0.0108744	1365.38	0.0126655	1365.38	0.0141021	1365.38	0.0223653	1365.38	0.0211021	1365.38	0.0205118
1365.86	0.0104399	1365.86	0.00862386	1365.86	0.00933838	1365.86	0.0105647	1365.86	0.0123562	1365.86	0.013776	1365.86	0.0220363	1365.86	0.0208118	1365.86	0.0201919
1366.34	0.0102463	1366.34	0.0084495	1366.34	0.0091854	1366.34	0.0104388	1366.34	0.0122334	1366.34	0.0136361	1366.34	0.0218961	1366.34	0.0207009	1366.34	0.0200723
1366.82	0.010225	1366.82	0.00845765	1366.82	0.00922126	1366.82	0.0104999	1366.82	0.0123027	1366.82	0.013691	1366.82	0.0219551	1366.82	0.0207794	1366.82	0.0201641
1367.31	0.0103165	1367.31	0.00858714	1367.31	0.00938487	1367.31	0.0106873	1367.31	0.0125067	1367.31	0.0138879	1367.31	0.0221628	1367.31	0.0210013	1367.31	0.0204193
1367.79	0.0104101	1367.79	0.00872333	1367.79	0.00955996	1367.79	0.0108873	1367.79	0.0127346	1367.79	0.0141208	1367.79	0.0224165	1367.79	0.0212707	1367.79	0.0207382
1368.27	0.0103827	1368.27	0.00873739	1368.27	0.00961491	1368.27	0.0109708	1368.27	0.012858	1368.27	0.0142652	1368.27	0.0225932	1368.27	0.0214716	1368.27	0.0209985
1368.75	0.0101508	1368.75	0.00854015	1368.75	0.00945592	1368.75	0.0108454	1368.75	0.0127817	1368.75	0.0142254	1368.75	0.0225952	1368.75	0.0215098	1368.75	0.0210986
1369.23	0.00971086	1369.23	0.00812376	1369.23	0.00907091	1369.23	0.0104967	1369.23	0.0124854	1369.23	0.0139758	1369.23	0.0223909	1369.23	0.021351	1369.23	0.020997
1369.72	0.00914651	1369.72	0.00757122	1369.72	0.00853937	1369.72	0.0100009	1369.72	0.0120377	1369.72	0.0135756	1369.72	0.0220303	1369.72	0.0210374	1369.72	0.0207304
1370.2	0.00859833	1370.2	0.00702586	1370.2	0.00800378	1370.2	0.00949574	1370.2	0.0115686	1370.2	0.013145	1370.2	0.0216231	1370.2	0.0206689	1370.2	0.0203957
1370.68	0.00821273	1370.68	0.00663851	1370.68	0.00761669	1370.68	0.00913017	1370.68	0.0112221	1370.68	0.0128198	1370.68	0.0212983	1370.68	0.0203656	1370.68	0.0201139
1371.16	0.00808928	1371.16	0.00651394	1371.16	0.00748579	1371.16	0.00900937	1371.16	0.0111024	1371.16	0.0127009	1371.16	0.0211546	1371.16	0.020222	1371.16	0.0199828
1371.64	0.00824789	1371.64	0.00667424	1371.64	0.00763687	1371.64	0.00915825	1371.64	0.0112367	1371.64	0.0128176	1371.64	0.0212253	1371.64	0.0202728	1371.64	0.0200424
1372.13	0.00862151	1372.13	0.00705157	1372.13	0.00800424	1372.13	0.00951153	1372.13	0.0115644	1372.13	0.0131163	1372.13	0.0214664	1372.13	0.0204805	1372.13	0.0202596
1372.61	0.00907605	1372.61	0.00750777	1372.61	0.00845084	1372.61	0.00993312	1372.61	0.0119556	1372.61	0.0134761	1372.61	0.0217703	1372.61	0.0207471	1372.61	0.0205393
1373.09	0.00944993	1373.09	0.00787631	1373.09	0.00881017	1373.09	0.0102595	1373.09	0.0122528	1373.09	0.0137499	1373.09	0.0220024	1373.09	0.0209476	1373.09	0.0207563
1373.57	0.00960582	1373.57	0.00801696	1373.57	0.0089426	1373.57	0.0103563	1373.57	0.012327	1373.57	0.0138156	1373.57	0.0220505	1373.57	0.0209767	1373.57	0.0208024
1374.06	0.00947726	1374.06	0.00786462	1374.06	0.00878551	1374.06	0.0101691	1374.06	0.0121274	1374.06	0.0136262	1374.06	0.0218706	1374.06	0.0207927	1374.06	0.0206312
1374.54	0.00908923	1374.54	0.00745106	1374.54	0.00837501	1374.54	0.00974325	1374.54	0.0117017	1374.54	0.0132276	1374.54	0.0215055	1374.54	0.0204362	1374.54	0.0202793
1375.02	0.00854144	1375.02	0.00688517	1375.02	0.00782478	1375.02	0.0092	1375.02	0.0111714	1375.02	0.0127375	1375.02	0.0210644	1375.02	0.020011	1375.02	0.0198489
1375.5	0.00796048	1375.5	0.0063016	1375.5	0.0072727	1375.5	0.00868031	1375.5	0.0106768	1375.5	0.0122901	1375.5	0.0206723	1375.5	0.019637	1375.5	0.0194617
1375.98	0.00745053	1375.98	0.00580796	1375.98	0.00682551	1375.98	0.008288	1375.98	0.0103192	1375.98	0.0119819	1375.98	0.0204186	1375.98	0.0194001	1375.98	0.019208
1376.47	0.00706436	1376.47	0.00545382	1376.47	0.00652814	1376.47	0.00805963	1376.47	0.0101318	1376.47	0.0118423	1376.47	0.0203282	1376.47	0.0193248	1376.47	0.0191171
1376.95	0.00680208	1376.95	0.00523174	1376.95	0.00636515	1376.95	0.00796811	1376.95	0.0100833	1376.95	0.0118374	1376.95	0.0203654	1376.95	0.0193763	1376.95	0.0191586
1377.43	0.00662747	1377.43	0.00509588	1377.43	0.00628128	1377.43	0.0079466	1377.43	0.0101021	1377.43	0.0118933	1377.43	0.0204556	1377.43	0.0194822	1377.43	0.0192619
1377.91	0.00649144	1377.91	0.00498836	1377.91	0.00621132	1377.91	0.00792073	1377.91	0.0101101	1377.91	0.0119299	1377.91	0.0205176	1377.91	0.0195629	1377.91	0.0193471
1378.39	0.00635203	1378.39	0.00486258	1378.39	0.00610421	1378.39	0.00783624	1378.39	0.0100502	1378.39	0.0118887	1378.39	0.0204923	1378.39	0.0195595	1378.39	0.0193538
1378.88	0.0061876	1378.88	0.00469698	1378.88	0.005939	1378.88	0.00767435	1378.88	0.00990353	1378.88	0.0117506	1378.88	0.0203596	1378.88	0.019451	1378.88	0.0192584
1379.36	0.00599928	1379.36	0.00449729	1379.36	0.00572588	1379.36	0.00745208	1379.36	0.00968883	1379.36	0.0115353	1379.36	0.0201403	1379.36	0.0192558	1379.36	0.0190765
1379.84	0.00580415	1379.84	0.00428667	1379.84	0.00549421	1379.84	0.00720646	1379.84	0.00944576	1379.84	0.0112845	1379.84	0.0198785	1379.84	0.0190151	1379.84	0.0188474
1380.32	0.00562424	1380.32	0.00409203	1380.32	0.00527642	1380.32	0.00697624	1380.32	0.00921553	1380.32	0.0110418	1380.32	0.0196214	1380.32	0.0187737	1380.32	0.0186146
1380.81	0.00547564	1380.81	0.00393118	1380.81	0.00509336	1380.81	0.00678431	1380.81	0.00902199	1380.81	0.0108326	1380.81	0.0193987	1380.81	0.0185591	1380.81	0.018405
1381.29	0.00536336	1381.29	0.00380832	1381.29	0.00494973	1381.29	0.0066338	1381.29	0.00886808	1381.29	0.0106603	1381.29	0.0192171	1381.29	0.0183769	1381.29	0.0182234
1381.77	0.00528198	1381.77	0.00371524	1381.77	0.00483649	1381.77	0.00651249	1381.77	0.00874003	1381.77	0.010511	1381.77	0.0190633	1381.77	0.0182146	1381.77	0.0180569
1382.25	0.00522079	1382.25	0.00363865	1382.25	0.0047392	1382.25	0.00640351	1382.25	0.00861949	1382.25	0.0103652	1382.25	0.0189173	1382.25	0.0180536	1382.25	0.0178864
1382.73	0.00517055	1382.73	0.00356881	1382.73	0.00464811	1382.73	0.00629602	1382.73	0.00849547	1382.73	0.0102119	1382.73	0.0187646	1382.73	0.0178822	1382.73	0.0177005
1383.22	0.00512909	1383.22	0.00350501	1383.22	0.00456381	1383.22	0.00619191	1383.22	0.00837064	1383.22	0.0100548	1383.22	0.0186054	1383.22	0.0177036	1383.22	0.0175038
1383.7	0.00510294	1383.7	0.00345636	1383.7	0.0044968	1383.7	0.00610365	1383.7	0.00825927	1383.7	0.00991017	1383.7	0.0184534	1383.7	0.0175338	1383.7	0.0173146
1384.18	0.00510374	1384.18	0.00343692	1384.18	0.00446223	1384.18	0.00604784	1384.18	0.00817997	1384.18	0.00979946	1384.18	0.0183286	1384.18	0.0173949	1384.18	0.0171576
1384.66	0.00514228	1384.66	0.00345819	1384.66	0.00447172	1384.66	0.00603578	1384.66	0.0081455	1384.66	0.00973879	1384.66	0.0182484	1384.66	0.0173042	1384.66	0.0170531
1385.14	0.00522096	1385.14	0.00352189	1385.14	0.00452611	1385.14	0.00606698	1385.14	0.0081566	1385.14	0.00973154	1385.14	0.0182188	1385.14	0.0172677	1385.14	0.0170088
1385.63	0.00532796	1385.63	0.00361436	1385.63	0.00461081	1385.63	0.0061256	1385.63	0.00819837	1385.63	0.00976493	1385.63	0.0182308	1385.63	0.0172769	1385.63	0.0170163
1386.11	0.00543537	1386.11	0.00370641	1386.11	0.00469638	1386.11	0.00618275	1386.11	0.00824322	1386.11	0.00981241	1386.11	0.0182615	1386.11	0.01731	1386.11	0.0170517
1386.59	0.00550476	1386.59	0.00375945	1386.59	0.00474479	1386.59	0.00620345	1386.59	0.00825783	1386.59	0.00983992	1386.59	0.0182793	1386.59	0.0173379	1386.59	0.0170817
1387.07	0.00549948	1387.07	0.00373844	1387.07	0.00472199	1387.07	0.00615867	1387.07	0.00821432	1387.07	0.00981717	1387.07	0.0182547	1387.07	0.0173342	1387.07	0.0170735
1387.56	0.00540021	1387.56	0.00362663	1387.56	0.00461152	1387.56	0.00603661	1387.56	0.0081014	1387.56	0.00972887	1387.56	0.0181706	1387.56	0.0172835	1387.56	0.0170057
1388.04	0.00521399	1388.04	0.00343267	1388.04	0.00442111	1388.04	0.00584698	1388.04	0.0079267	1388.04	0.00957766	1388.04	0.018027	1388.04	0.0171844	1388.04	0.0168735
1388.52	0.00497117	1388.52	0.00318734	1388.52	0.00417943	1388.52	0.0056166	1388.52	0.00771347	1388.52	0.00938244	1388.52	0.0178393	1388.52	0.0170474	1388.52	0.0166876
1389	0.0047147	1389	0.00293179	1389	0.00392495	1389	0.00537907	1389	0.00749052	1389	0.00916877	1389	0.017631	1389	0.0168877	1389	0.0164678
1389.48	0.00448527	1389.48	0.00270397	1389.48	0.00369375	1389.48	0.00516502	1389.48	0.00728393	1389.48	0.00896146	1389.48	0.0174253	1389.48	0.0167195	1389.48	0.0162357
1389.96	0.00431212	1389.96	0.00252985	1389.96	0.00351161	1389.96	0.00499533	1389.96	0.00711156	1389.96	0.00877832	1389.96	0.0172395	1389.96	0.0165519	1389.96	0.01601
1390.45	0.0042098	1390.45	0.00242137	1390.45	0.00339076	1390.45	0.00487952	1390.45	0.0069817	1390.45	0.00862884	1390.45	0.0170833	1390.45	0.0163889	1390.45	0.0158033
1390.93	0.00418107	1390.93	0.00237915	1390.93	0.00333331	1390.93	0.00481859	1390.93	0.00689583	1390.93	0.00851633	1390.93	0.01696	1390.93	0.0162329	1390.93	0.0156245
1391.41	0.00422127	1391.41	0.00239762	1391.41	0.00333392	1391.41	0.00480666	1391.41	0.00684988	1391.41	0.00843894	1391.41	0.0168674	1391.41	0.0160845	1391.41	0.0154779
1391.89	0.00432394	1391.89	0.00247011	1391.89	0.00338515	1391.89	0.00483665	1391.89	0.00683922	1391.89	0.00839405	1391.89	0.0168031	1391.89	0.0159481	1391.89	0.015367
1392.38	0.00448235	1392.38	0.00259108	1392.38	0.00348011	1392.38	0.00490116	1392.38	0.00685951	1392.38	0.00837982	1392.38	0.0167649	1392.38	0.0158312	1392.38	0.0152948
1392.86	0.00468904	1392.86	0.00275583	1392.86	0.003613	1392.86	0.00499483	1392.86	0.00690889	1392.86	0.0083973	1392.86	0.0167551	1392.86	0.015746	1392.86	0.0152663
1393.34	0.00493095	1393.34	0.00295669	1393.34	0.00377727	1393.34	0.00511384	1393.34	0.00698769	1393.34	0.00845035	1393.34	0.0167799	1393.34	0.0157086	1393.34	0.0152883
1393.82	0.00518592	1393.82	0.00317833	1393.82	0.00396185	1393.82	0.00525257	1393.82	0.00709507	1393.82	0.00854176	1393.82	0.0168456	1393.82	0.0157316	1393.82	0.0153639
1394.3	0.0054242	1394.3	0.0033982	1394.3	0.00415208	1394.3	0.00540399	1394.3	0.00722884	1394.3	0.00867197	1394.3	0.0169567	1394.3	0.0158219	1394.3	0.0154924
1394.79	0.00561592	1394.79	0.0035905	1394.79	0.00432976	1394.79	0.00555781	1394.79	0.00738165	1394.79	0.00883343	1394.79	0.0171086	1394.79	0.0159715	1394.79	0.0156619
1395.27	0.00574257	1395.27	0.0037354	1395.27	0.00447972	1395.27	0.00570274	1395.27	0.00754163	1395.27	0.00901086	1395.27	0.0172868	1395.27	0.0161588	1395.27	0.015852
1395.75	0.00580553	1395.75	0.0038271	1395.75	0.00459487	1395.75	0.00582941	1395.75	0.00769547	1395.75	0.00918444	1395.75	0.0174697	1395.75	0.0163543	1395.75	0.0160384
1396.23	0.00582163	1396.23	0.00387217	1396.23	0.00467452	1396.23	0.00592955	1396.23	0.00782811	1396.23	0.00933251	1396.23	0.017632	1396.23	0.0165266	1396.23	0.016197
1396.71	0.00581319	1396.71	0.00388263	1396.71	0.00472039	1396.71	0.00599501	1396.71	0.00792451	1396.71	0.00943466	1396.71	0.0177494	1396.71	0.0166496	1396.71	0.0163083
1397.2	0.00579462	1397.2	0.00386612	1397.2	0.00473071	1397.2	0.0060151	1397.2	0.00796861	1397.2	0.009473	1397.2	0.0178008	1397.2	0.0167047	1397.2	0.016359
1397.68	0.00576371	1397.68	0.00381896	1397.68	0.0046953	1397.68	0.00597555	1397.68	0.00794344	1397.68	0.00943248	1397.68	0.0177697	1397.68	0.0166801	1397.68	0.0163407
1398.16	0.00570035	1398.16	0.00372546	1398.16	0.00459771	1398.16	0.00586118	1398.16	0.0078344	1398.16	0.00930368	1398.16	0.0176466	1398.16	0.0165728	1398.16	0.0162501
1398.64	0.0055763	1398.64	0.00356626	1398.64	0.00442257	1398.64	0.00566346	1398.64	0.00763616	1398.64	0.00908839	1398.64	0.0174347	1398.64	0.0163893	1398.64	0.0160912
1399.13	0.00537043	1399.13	0.00333058	1399.13	0.00416672	1399.13	0.00538841	1399.13	0.0073591	1399.13	0.00880302	1399.13	0.0171516	1399.13	0.0161476	1399.13	0.0158754
1399.61	0.00508569	1399.61	0.00302907	1399.61	0.00384853	1399.61	0.00506206	1399.61	0.00703336	1399.61	0.00847954	1399.61	0.0168306	1399.61	0.0158759	1399.61	0.0156235
1400.09	0.00475472	1400.09	0.00269694	1400.09	0.00350776	1400.09	0.00472678	1400.09	0.00670269	1400.09	0.00815978	1400.09	0.0165131	1400.09	0.0156077	1400.09	0.0153622
1400.57	0.00443086	1400.57	0.00238411	1400.57	0.00319472	1400.57	0.00443013	1400.57	0.00641333	1400.57	0.00788413	1400.57	0.0162389	1400.57	0.0153743	1400.57	0.0151188
1401.05	0.00417075	1401.05	0.00214081	1401.05	0.00295613	1401.05	0.00421227	1401.05	0.00620282	1401.05	0.00768381	1401.05	0.0160376	1401.05	0.0151999	1401.05	0.014917
1401.54	0.00401673	1401.54	0.00200282	1401.54	0.00282366	1401.54	0.00409818	1401.54	0.00609282	1401.54	0.00757622	1401.54	0.0159258	1401.54	0.0150991	1401.54	0.0147747
1402.02	0.00398722	1402.02	0.00198423	1402.02	0.00280772	1402.02	0.0040935	1402.02	0.0060869	1402.02	0.00756402	1402.02	0.015906	1402.02	0.0150764	1402.02	0.0147015
1402.5	0.00407369	1402.5	0.00207516	1402.5	0.00289668	1402.5	0.00418519	1402.5	0.00617123	1402.5	0.00763589	1402.5	0.0159679	1402.5	0.0151257	1402.5	0.014698
1402.98	0.00424334	1402.98	0.00224415	1402.98	0.00305963	1402.98	0.00434389	1402.98	0.00631738	1402.98	0.00776836	1402.98	0.0160902	1402.98	0.0152311	1402.98	0.0147549
1403.46	0.00444644	1403.46	0.00244461	1403.46	0.003252	1403.46	0.00452855	1403.46	0.00648643	1403.46	0.00792829	1403.46	0.0162425	1403.46	0.0153677	1403.46	0.0148523
1403.95	0.00462811	1403.95	0.00262457	1403.95	0.00342448	1403.95	0.00469423	1403.95	0.00663622	1403.95	0.008078	1403.95	0.0163906	1403.95	0.0155043	1403.95	0.0149627
1404.43	0.00474172	1404.43	0.00273968	1404.43	0.00353507	1404.43	0.0048025	1404.43	0.0067311	1404.43	0.00818353	1404.43	0.0165026	1404.43	0.0156107	1404.43	0.0150563
1404.91	0.00476086	1404.91	0.0027644	1404.91	0.00355968	1404.91	0.00483098	1404.91	0.00675094	1404.91	0.00822238	1404.91	0.0165572	1404.91	0.0156642	1404.91	0.0151084
1405.39	0.00468546	1405.39	0.00269772	1405.39	0.00349754	1405.39	0.00477907	1405.39	0.00669654	1405.39	0.00819012	1405.39	0.0165489	1405.39	0.015657	1405.39	0.0151075
1405.88	0.00453774	1405.88	0.00256068	1405.88	0.00336922	1405.88	0.00466618	1405.88	0.00658782	1405.88	0.00810067	1405.88	0.0164881	1405.88	0.0155981	1405.88	0.0150583
1406.36	0.00435239	1406.36	0.00238722	1406.36	0.00320782	1406.36	0.00452392	1406.36	0.00645564	1406.36	0.00798078	1406.36	0.0163968	1406.36	0.0155089	1406.36	0.0149789
1406.84	0.00416522	1406.84	0.00221286	1406.84	0.00304807	1406.84	0.00438534	1406.84	0.00633201	1406.84	0.00786103	1406.84	0.0163005	1406.84	0.0154156	1406.84	0.0148934
1407.32	0.00400708	1407.32	0.00206857	1407.32	0.00292023	1407.32	0.00427961	1407.32	0.00624433	1407.32	0.0077705	1407.32	0.0162239	1407.32	0.0153445	1407.32	0.0148275
1407.8	0.00389949	1407.8	0.00197657	1407.8	0.00284574	1407.8	0.00422704	1407.8	0.0062113	1407.8	0.00773191	1407.8	0.0161876	1407.8	0.0153172	1407.8	0.0148027
1408.29	0.00385322	1408.29	0.00194785	1408.29	0.00283521	1408.29	0.00423692	1408.29	0.00624002	1408.29	0.00775737	1408.29	0.0162034	1408.29	0.015346	1408.29	0.0148324
1408.77	0.00386845	1408.77	0.00198236	1408.77	0.00288757	1408.77	0.00430768	1408.77	0.00632735	1408.77	0.00784789	1408.77	0.0162748	1408.77	0.0154332	1408.77	0.0149196
1409.25	0.00393383	1409.25	0.00206769	1409.25	0.00298991	1409.25	0.00442564	1409.25	0.00645824	1409.25	0.00799079	1409.25	0.0163929	1409.25	0.0155683	1409.25	0.0150542
1409.73	0.00402788	1409.73	0.00218071	1409.73	0.00311801	1409.73	0.00456646	1409.73	0.00660719	1409.73	0.00816022	1409.73	0.0165369	1409.73	0.0157281	1409.73	0.0152128
1410.21	0.00412217	1410.21	0.00229072	1410.21	0.00323971	1410.21	0.00469728	1410.21	0.00674052	1410.21	0.00831895	1410.21	0.0166733	1410.21	0.0158777	1410.21	0.015359
1410.7	0.00418879	1410.7	0.00236741	1410.7	0.00332256	1410.7	0.0047853	1410.7	0.00682484	1410.7	0.00842757	1410.7	0.0167651	1410.7	0.0159798	1410.7	0.015453
1411.18	0.00420904	1411.18	0.00238974	1411.18	0.00334426	1411.18	0.00480667	1411.18	0.006836	1411.18	0.00845528	1411.18	0.0167814	1411.18	0.0160037	1411.18	0.015462
1411.66	0.00417896	1411.66	0.0023531	1411.66	0.00329895	1411.66	0.00475458	1411.66	0.00676793	1411.66	0.00839047	1411.66	0.0167088	1411.66	0.0159373	1411.66	0.0153725
1412.14	0.00411171	1412.14	0.00227159	1412.14	0.00320199	1412.14	0.00464383	1412.14	0.00663677	1412.14	0.00824686	1412.14	0.0165589	1412.14	0.0157927	1412.14	0.0151973
1412.62	0.00403405	1412.62	0.00217509	1412.62	0.00308605	1412.62	0.00450808	1412.62	0.00647921	1412.62	0.00806241	1412.62	0.0163681	1412.62	0.0156071	1412.62	0.0149768
1413.11	0.00397818	1413.11	0.00210061	1413.11	0.00299284	1413.11	0.00439183	1413.11	0.00634307	1413.11	0.00788926	1413.11	0.0161881	1413.11	0.0154311	1413.11	0.0147671
1413.59	0.00397378	1413.59	0.0020825	1413.59	0.00296165	1413.59	0.00433808	1413.59	0.00627456	1413.59	0.00777994	1413.59	0.0160718	1413.59	0.0153157	1413.59	0.0146252
1414.07	0.00404161	1414.07	0.00214487	1414.07	0.00301948	1414.07	0.00437747	1414.07	0.0063057	1414.07	0.00777209	1414.07	0.0160574	1414.07	0.0152959	1414.07	0.0145909
1414.55	0.00419125	1414.55	0.00229745	1414.55	0.00317602	1414.55	0.0045211	1414.55	0.00644643	1414.55	0.00787955	1414.55	0.0161577	1414.55	0.0153813	1414.55	0.014676
1415.04	0.00442194	1415.04	0.0025359	1415.04	0.00342232	1415.04	0.00475918	1415.04	0.00668259	1415.04	0.00808866	1415.04	0.0163566	1415.04	0.0155528	1415.04	0.0148604
1415.52	0.0047254	1415.52	0.00284518	1415.52	0.00373622	1415.52	0.00506466	1415.52	0.00698166	1415.52	0.0083643	1415.52	0.0166156	1415.52	0.01577	1415.52	0.0151005
1416	0.0050879	1416	0.00320387	1416	0.00408741	1416	0.00540145	1416	0.00730154	1416	0.0086609	1416	0.0168859	1416	0.0159845	1416	0.0153434
1416.48	0.00548895	1416.48	0.00358453	1416.48	0.00444203	1416.48	0.00572919	1416.48	0.00759853	1416.48	0.00893167	1416.48	0.0171202	1416.48	0.0161519	1416.48	0.0155415
1416.96	0.00589657	1416.96	0.00395267	1416.96	0.00476328	1416.96	0.00600773	1416.96	0.00783379	1416.96	0.00913695	1416.96	0.0172822	1416.96	0.016243	1416.96	0.0156635
1417.45	0.00626289	1417.45	0.00426305	1417.45	0.00501025	1417.45	0.00619735	1417.45	0.00797412	1417.45	0.00924583	1417.45	0.0173494	1417.45	0.0162459	1417.45	0.0156974
1417.93	0.00652372	1417.93	0.0044607	1417.93	0.00513926	1417.93	0.00626173	1417.93	0.00799486	1417.93	0.00923904	1417.93	0.0173147	1417.93	0.0161663	1417.93	0.0156488
1418.41	0.00661234	1418.41	0.00449246	1418.41	0.00511309	1418.41	0.00617642	1418.41	0.00788429	1418.41	0.00911064	1418.41	0.0171839	1418.41	0.0160218	1418.41	0.0155336
1418.89	0.00648883	1418.89	0.00433169	1418.89	0.00491978	1418.89	0.00594314	1418.89	0.0076531	1418.89	0.00887501	1418.89	0.0169767	1418.89	0.0158377	1418.89	0.0153724
1419.38	0.00616887	1419.38	0.00400105	1419.38	0.00458843	1419.38	0.00560032	1419.38	0.00733869	1419.38	0.00856861	1419.38	0.0167245	1419.38	0.0156392	1419.38	0.0151842
1419.86	0.00572898	1419.86	0.00357472	1419.86	0.00418834	1419.86	0.00521715	1419.86	0.00700021	1419.86	0.0082451	1419.86	0.016466	1419.86	0.0154502	1419.86	0.0149893
1420.34	0.00527696	1420.34	0.00315078	1420.34	0.00380511	1420.34	0.00487077	1420.34	0.0067006	1420.34	0.0079613	1420.34	0.016241	1420.34	0.0152916	1420.34	0.0148094
1420.82	0.00490877	1420.82	0.00281439	1420.82	0.00351075	1420.82	0.00462166	1420.82	0.00648861	1420.82	0.00776202	1420.82	0.0160816	1420.82	0.0151815	1420.82	0.014669
1421.3	0.00468145	1421.3	0.00261582	1421.3	0.00334643	1421.3	0.00450122	1421.3	0.00639081	1421.3	0.00767385	1421.3	0.0160103	1421.3	0.015136	1421.3	0.0145928
1421.79	0.00460803	1421.79	0.0025657	1421.79	0.00331997	1421.79	0.0045115	1421.79	0.0064098	1421.79	0.00770292	1421.79	0.0160364	1421.79	0.0151651	1421.79	0.0145993
1422.27	0.00466431	1422.27	0.00264185	1422.27	0.00341052	1422.27	0.00462956	1422.27	0.00652791	1422.27	0.0078358	1422.27	0.0161538	1422.27	0.0152687	1422.27	0.0146941
1422.75	0.00480001	1422.75	0.00279719	1422.75	0.00357486	1422.75	0.00481355	1422.75	0.00670883	1422.75	0.00803977	1422.75	0.0163392	1422.75	0.0154318	1422.75	0.0148636
1423.23	0.00495002	1423.23	0.00296983	1423.23	0.00375532	1423.23	0.00500853	1423.23	0.00690272	1423.23	0.0082664	1423.23	0.0165517	1423.23	0.0156224	1423.23	0.0150717
1423.71	0.0050498	1423.71	0.00309595	1423.71	0.00389077	1423.71	0.00515685	1423.71	0.00705379	1423.71	0.00845765	1423.71	0.016738	1423.71	0.015794	1423.71	0.0152634
1424.2	0.0050541	1424.2	0.00312837	1424.2	0.00393483	1424.2	0.00521528	1424.2	0.0071179	1424.2	0.00856393	1424.2	0.0168485	1424.2	0.015901	1424.2	0.0153834
1424.68	0.00495185	1424.68	0.00305174	1424.68	0.00387118	1424.68	0.00516869	1424.68	0.00707706	1424.68	0.00856081	1424.68	0.0168546	1424.68	0.0159143	1424.68	0.0153953
1425.16	0.00476873	1425.16	0.00288728	1425.16	0.00371867	1425.16	0.00503527	1425.16	0.00694582	1425.16	0.00845771	1425.16	0.0167594	1425.16	0.0158331	1425.16	0.0152973
1425.64	0.00455354	1425.64	0.00268072	1425.64	0.00352076	1425.64	0.00485573	1425.64	0.0067623	1425.64	0.00829097	1425.64	0.016593	1425.64	0.0156833	1425.64	0.0151197
1426.12	0.00435854	1426.12	0.00248345	1426.12	0.00332702	1426.12	0.00467568	1426.12	0.00657219	1426.12	0.00810658	1426.12	0.0163981	1426.12	0.0155035	1426.12	0.0149098
1426.61	0.00422313	1426.61	0.00233534	1426.61	0.00317617	1426.61	0.00452946	1426.61	0.00641044	1426.61	0.00794175	1426.61	0.0162112	1426.61	0.0153281	1426.61	0.0147096
1427.09	0.00416648	1427.09	0.00225757	1427.09	0.00308854	1427.09	0.00443412	1427.09	0.00629584	1427.09	0.00781698	1427.09	0.0160547	1427.09	0.0151793	1427.09	0.014546
1427.57	0.00418743	1427.57	0.00225142	1427.57	0.00306566	1427.57	0.00438917	1427.57	0.00623034	1427.57	0.00773549	1427.57	0.0159355	1427.57	0.015065	1427.57	0.0144273
1428.05	0.00426778	1428.05	0.00230191	1428.05	0.00309362	1428.05	0.00438243	1428.05	0.00620364	1428.05	0.00768782	1428.05	0.0158492	1428.05	0.014982	1428.05	0.0143467
1428.54	0.0043784	1428.54	0.00238404	1428.54	0.00315091	1428.54	0.00439733	1428.54	0.00620203	1428.54	0.00766119	1428.54	0.015789	1428.54	0.0149252	1428.54	0.0142931
1429.02	0.00448765	1429.02	0.00247076	1429.02	0.00321558	1429.02	0.0044197	1429.02	0.00621456	1429.02	0.00764727	1429.02	0.0157521	1429.02	0.0148938	1429.02	0.0142604
1429.5	0.00456965	1429.5	0.00254102	1429.5	0.00327307	1429.5	0.00444373	1429.5	0.00623833	1429.5	0.00764684	1429.5	0.0157436	1429.5	0.0148941	1429.5	0.0142529
1429.98	0.0046097	1429.98	0.00258334	1429.98	0.00331641	1429.98	0.0044693	1429.98	0.00627477	1429.98	0.00766535	1429.98	0.0157704	1429.98	0.0149339	1429.98	0.014279
1430.46	0.00460691	1430.46	0.00259721	1430.46	0.00334675	1430.46	0.00450018	1430.46	0.00632693	1430.46	0.00770784	1430.46	0.0158358	1430.46	0.015016	1430.46	0.0143447
1430.95	0.00457066	1430.95	0.00258898	1430.95	0.00336706	1430.95	0.00453712	1430.95	0.00639112	1430.95	0.00777006	1430.95	0.0159302	1430.95	0.015128	1430.95	0.0144404
1431.43	0.00451732	1431.43	0.00256857	1431.43	0.00338032	1431.43	0.00457709	1431.43	0.00645742	1431.43	0.00783808	1431.43	0.0160317	1431.43	0.0152432	1431.43	0.0145412
1431.91	0.0044662	1431.91	0.00254745	1431.91	0.00338848	1431.91	0.00461482	1431.91	0.00651248	1431.91	0.00789247	1431.91	0.0161129	1431.91	0.0153282	1431.91	0.0146128
1432.39	0.00443651	1432.39	0.00253757	1432.39	0.00339531	1432.39	0.00464678	1432.39	0.00654604	1432.39	0.00791737	1432.39	0.0161513	1432.39	0.0153548	1432.39	0.0146258
1432.88	0.00444586	1432.88	0.00255153	1432.88	0.00340791	1432.88	0.00467526	1432.88	0.00655681	1432.88	0.0079085	1432.88	0.0161389	1432.88	0.015312	1432.88	0.0145691
1433.36	0.00450811	1433.36	0.00260172	1433.36	0.00343781	1433.36	0.00470889	1433.36	0.00655387	1433.36	0.00787575	1433.36	0.016086	1433.36	0.0152112	1433.36	0.0144551
1433.84	0.00463133	1433.84	0.00269805	1433.84	0.00349752	1433.84	0.00475875	1433.84	0.00655244	1433.84	0.0078392	1433.84	0.0160162	1433.84	0.0150811	1433.84	0.0143165
1434.32	0.00481429	1434.32	0.00284352	1434.32	0.00359589	1434.32	0.00483327	1434.32	0.006568	1434.32	0.00782246	1434.32	0.015959	1434.32	0.0149608	1434.32	0.0141968
1434.8	0.00504104	1434.8	0.00302828	1434.8	0.00373041	1434.8	0.00493095	1434.8	0.00660723	1434.8	0.00784212	1434.8	0.0159391	1434.8	0.0148868	1434.8	0.0141366
1435.29	0.00527501	1435.29	0.0032235	1435.29	0.00388023	1435.29	0.00503354	1435.29	0.00666159	1435.29	0.00789898	1435.29	0.0159658	1435.29	0.0148823	1435.29	0.0141596
1435.77	0.00545938	1435.77	0.00337943	1435.77	0.00400421	1435.77	0.00510615	1435.77	0.00670452	1435.77	0.00797217	1435.77	0.0160263	1435.77	0.0149443	1435.77	0.0142594
1436.25	0.00553042	1436.25	0.00343793	1436.25	0.00404988	1436.25	0.00510654	1436.25	0.00669905	1436.25	0.00802248	1436.25	0.0160871	1436.25	0.0150416	1436.25	0.0143953
1436.73	0.00544602	1436.73	0.00335828	1436.73	0.00397791	1436.73	0.00500674	1436.73	0.00661696	1436.73	0.00801002	1436.73	0.0161084	1436.73	0.0151241	1436.73	0.0145075
1437.21	0.00521243	1437.21	0.00314276	1437.21	0.00378711	1437.21	0.00481324	1437.21	0.00645848	1437.21	0.00791874	1437.21	0.016068	1437.21	0.0151516	1437.21	0.01455
1437.7	0.0048824	1437.7	0.00283768	1437.7	0.00351695	1437.7	0.00456554	1437.7	0.0062545	1437.7	0.00776485	1437.7	0.0159735	1437.7	0.0151138	1437.7	0.0145136
1438.18	0.00452759	1438.18	0.00250797	1438.18	0.00322555	1438.18	0.00431495	1438.18	0.00604879	1438.18	0.00758515	1438.18	0.0158526	1438.18	0.0150287	1438.18	0.014423
1438.66	0.00420881	1438.66	0.0022107	1438.66	0.00296517	1438.66	0.00410431	1438.66	0.00587941	1438.66	0.00741828	1438.66	0.0157375	1438.66	0.0149288	1438.66	0.0143181
1439.14	0.0039609	1439.14	0.00197897	1439.14	0.002766	1439.14	0.00395513	1439.14	0.00576582	1439.14	0.00728857	1439.14	0.0156483	1439.14	0.014841	1439.14	0.01423
1439.62	0.00379444	1439.62	0.00182326	1439.62	0.00263732	1439.62	0.00387029	1439.62	0.00571021	1439.62	0.00720485	1439.62	0.0155912	1439.62	0.0147803	1439.62	0.0141742
1440.11	0.00370067	1440.11	0.00173542	1440.11	0.00257008	1440.11	0.00383807	1440.11	0.00570036	1440.11	0.00716159	1440.11	0.0155594	1440.11	0.0147479	1440.11	0.0141486
1440.59	0.00365919	1440.59	0.00169625	1440.59	0.00254481	1440.59	0.00383887	1440.59	0.00571714	1440.59	0.00714571	1440.59	0.0155399	1440.59	0.0147362	1440.59	0.0141404
1441.07	0.00364484	1441.07	0.00168231	1441.07	0.0025383	1441.07	0.00385146	1441.07	0.00574037	1441.07	0.00714203	1441.07	0.0155204	1441.07	0.0147341	1441.07	0.0141342
1441.55	0.00363494	1441.55	0.00167239	1441.55	0.00253033	1441.55	0.00385866	1441.55	0.00575514	1441.55	0.00713888	1441.55	0.0154937	1441.55	0.0147326	1441.55	0.0141195
1442.04	0.003615	1442.04	0.00165359	1442.04	0.00250936	1442.04	0.00385138	1442.04	0.00575508	1442.04	0.00713079	1442.04	0.0154604	1442.04	0.0147274	1442.04	0.0140942
1442.52	0.00358263	1442.52	0.00162434	1442.52	0.00247542	1442.52	0.00383055	1442.52	0.00574363	1442.52	0.00711968	1442.52	0.0154278	1442.52	0.01472	1442.52	0.0140661
1443	0.00354589	1443	0.00159266	1443	0.00243704	1443	0.00380367	1443	0.00572897	1443	0.00710987	1443	0.0154029	1443	0.0147125	1443	0.0140438
1443.48	0.00352066	1443.48	0.00157248	1443.48	0.00240805	1443.48	0.00378174	1443.48	0.00572097	1443.48	0.00710587	1443.48	0.0153895	1443.48	0.0147049	1443.48	0.0140337
1443.96	0.0035243	1443.96	0.0015791	1443.96	0.00240229	1443.96	0.00377568	1443.96	0.00572666	1443.96	0.00710982	1443.96	0.0153859	1443.96	0.0146943	1443.96	0.0140358
1444.45	0.00357121	1444.45	0.00162362	1444.45	0.00242948	1444.45	0.0037926	1444.45	0.00574829	1444.45	0.0071206	1444.45	0.0153857	1444.45	0.0146748	1444.45	0.0140434
1444.93	0.0036699	1444.93	0.0017121	1444.93	0.00249445	1444.93	0.00383641	1444.93	0.00578535	1444.93	0.00713725	1444.93	0.0153838	1444.93	0.0146438	1444.93	0.01405
1445.41	0.00382042	1445.41	0.0018434	1445.41	0.00259676	1445.41	0.00390698	1445.41	0.00583597	1445.41	0.00715966	1445.41	0.0153795	1445.41	0.0146041	1445.41	0.014053
1445.89	0.00401367	1445.89	0.00200916	1445.89	0.00273044	1445.89	0.00400075	1445.89	0.00589775	1445.89	0.00719047	1445.89	0.0153781	1445.89	0.0145661	1445.89	0.0140564
1446.37	0.00423034	1446.37	0.0021931	1446.37	0.00288373	1446.37	0.00410986	1446.37	0.00596745	1446.37	0.00723197	1446.37	0.0153881	1446.37	0.0145439	1446.37	0.0140684
1446.86	0.00444238	1446.86	0.00237212	1446.86	0.0030388	1446.86	0.0042222	1446.86	0.0060402	1446.86	0.00728475	1446.86	0.0154177	1446.86	0.0145512	1446.86	0.014097
1447.34	0.00461603	1447.34	0.00251862	1447.34	0.00317308	1447.34	0.00432221	1447.34	0.006108	1447.34	0.00734466	1447.34	0.0154689	1447.34	0.0145936	1447.34	0.0141443
1447.82	0.004721	1447.82	0.00260816	1447.82	0.00326499	1447.82	0.00439461	1447.82	0.00616185	1447.82	0.00740314	1447.82	0.015535	1447.82	0.0146661	1447.82	0.0142038
1448.3	0.00474137	1448.3	0.00262804	1448.3	0.00330118	1448.3	0.00443083	1448.3	0.00619508	1448.3	0.00745179	1448.3	0.0156047	1448.3	0.0147557	1448.3	0.0142641
1448.79	0.00468211	1448.79	0.00258366	1448.79	0.00328316	1448.79	0.00443263	1448.79	0.00620735	1448.79	0.0074866	1448.79	0.0156671	1448.79	0.0148473	1448.79	0.0143154
1449.27	0.00456862	1449.27	0.00249736	1449.27	0.00322771	1449.27	0.00441302	1449.27	0.00620644	1449.27	0.00751229	1449.27	0.0157192	1449.27	0.0149327	1449.27	0.0143574
1449.75	0.00443678	1449.75	0.00240056	1449.75	0.00316071	1449.75	0.00439064	1449.75	0.00620501	1449.75	0.00753935	1449.75	0.0157663	1449.75	0.0150123	1449.75	0.0143988
1450.23	0.00432196	1450.23	0.00232343	1450.23	0.00310869	1450.23	0.0043839	1450.23	0.00621614	1450.23	0.00758059	1450.23	0.0158183	1450.23	0.0150924	1450.23	0.0144525
1450.71	0.00425039	1450.71	0.00228711	1450.71	0.00309066	1450.71	0.00440403	1450.71	0.00624739	1450.71	0.00764289	1450.71	0.0158823	1450.71	0.0151771	1450.71	0.0145254
1451.19	0.0042345	1451.19	0.00229911	1451.19	0.00311309	1451.19	0.00445191	1451.19	0.00629664	1451.19	0.00772248	1451.19	0.0159554	1451.19	0.0152602	1451.19	0.0146104
1451.68	0.00427354	1451.68	0.00235417	1451.68	0.00316977	1451.68	0.00451833	1451.68	0.00635243	1451.68	0.00780405	1451.68	0.0160222	1451.68	0.0153229	1451.68	0.0146827
1452.16	0.00435801	1452.16	0.00243854	1452.16	0.0032455	1452.16	0.00458722	1452.16	0.00639705	1452.16	0.00786374	1452.16	0.016058	1452.16	0.0153362	1452.16	0.0147047
1452.64	0.00447701	1452.64	0.00253817	1452.64	0.00332402	1452.64	0.00464367	1452.64	0.00641413	1452.64	0.00787935	1452.64	0.0160376	1452.64	0.0152726	1452.64	0.0146394
1453.12	0.00462577	1453.12	0.00264638	1453.12	0.00339584	1453.12	0.00467903	1453.12	0.00639492	1453.12	0.00783707	1453.12	0.0159448	1453.12	0.0151145	1453.12	0.0144625
1453.61	0.00481064	1453.61	0.00276893	1453.61	0.00346407	1453.61	0.00469628	1453.61	0.00634315	1453.61	0.00773846	1453.61	0.0157796	1453.61	0.0148647	1453.61	0.0141742
1454.09	0.00504845	1454.09	0.00292334	1454.09	0.00354432	1454.09	0.00470838	1454.09	0.00627474	1454.09	0.00760122	1454.09	0.0155607	1454.09	0.0145469	1454.09	0.0138009
1454.57	0.00536054	1454.57	0.00313324	1454.57	0.00366013	1454.57	0.00473492	1454.57	0.00621407	1454.57	0.0074548	1454.57	0.0153224	1454.57	0.0142039	1454.57	0.0133925
1455.05	0.00576196	1455.05	0.00341841	1455.05	0.00383463	1455.05	0.00479621	1455.05	0.0061893	1455.05	0.00733682	1455.05	0.0151118	1455.05	0.013895	1455.05	0.0130195
1455.53	0.00624432	1455.53	0.00377999	1455.53	0.00407821	1455.53	0.00490512	1455.53	0.00622499	1455.53	0.00728576	1455.53	0.0149831	1455.53	0.01369	1455.53	0.0127653
1456.02	0.00675615	1456.02	0.00418332	1456.02	0.00437312	1456.02	0.00505693	1456.02	0.00633137	1456.02	0.00732969	1456.02	0.0149844	1456.02	0.0136547	1456.02	0.0127093
1456.5	0.00719666	1456.5	0.00454936	1456.5	0.00466348	1456.5	0.00522199	1456.5	0.00649164	1456.5	0.00746918	1456.5	0.0151342	1456.5	0.0138198	1456.5	0.0128906
1456.98	0.00744485	1456.98	0.00477635	1456.98	0.00486731	1456.98	0.00534975	1456.98	0.00665967	1456.98	0.00766596	1456.98	0.0153994	1456.98	0.0141514	1456.98	0.0132718
1457.46	0.00742333	1457.46	0.00479156	1457.46	0.00491726	1457.46	0.00539387	1457.46	0.00677898	1457.46	0.00785582	1457.46	0.0157016	1457.46	0.0145538	1457.46	0.0137425
1457.94	0.00714128	1457.94	0.00459181	1457.94	0.00479685	1457.94	0.00533554	1457.94	0.00681253	1457.94	0.00798173	1457.94	0.0159563	1457.94	0.0149175	1457.94	0.0141743
1458.43	0.00667696	1458.43	0.00423357	1458.43	0.00454067	1458.43	0.00518826	1458.43	0.00675579	1458.43	0.00801841	1458.43	0.0161126	1458.43	0.0151714	1458.43	0.0144832
1458.91	0.00612578	1458.91	0.0037923	1458.91	0.00420459	1458.91	0.0049817	1458.91	0.00662885	1458.91	0.00797223	1458.91	0.0161619	1458.91	0.015298	1458.91	0.0146471
1459.39	0.0055634	1459.39	0.00333044	1459.39	0.00383822	1459.39	0.00474483	1459.39	0.00645687	1459.39	0.00786253	1459.39	0.0161192	1459.39	0.0153126	1459.39	0.0146825
1459.87	0.00503895	1459.87	0.00288963	1459.87	0.00347691	1459.87	0.00449946	1459.87	0.00626165	1459.87	0.00771002	1459.87	0.016007	1459.87	0.0152408	1459.87	0.014618
1460.36	0.00458399	1460.36	0.00249721	1460.36	0.00314497	1460.36	0.00426288	1460.36	0.00606036	1460.36	0.00753286	1460.36	0.0158476	1460.36	0.0151086	1460.36	0.0144821
1460.84	0.00422018	1460.84	0.00217268	1460.84	0.0028603	1460.84	0.00404922	1460.84	0.00586691	1460.84	0.00734603	1460.84	0.0156602	1460.84	0.0149377	1460.84	0.0142979
1461.32	0.00396444	1461.32	0.00193201	1461.32	0.00263804	1461.32	0.00387198	1461.32	0.00569457	1461.32	0.00716454	1461.32	0.0154639	1461.32	0.0147484	1461.32	0.014087
1461.8	0.00382901	1461.8	0.00178866	1461.8	0.00249196	1461.8	0.00374433	1461.8	0.00555738	1461.8	0.00700492	1461.8	0.015279	1461.8	0.0145625	1461.8	0.0138738
1462.28	0.00381841	1462.28	0.00175027	1462.28	0.00243201	1462.28	0.00367739	1462.28	0.0054696	1462.28	0.00688536	1462.28	0.015128	1462.28	0.014404	1462.28	0.0136873
1462.77	0.00392434	1462.77	0.00181505	1462.77	0.00246091	1462.77	0.00367731	1462.77	0.00544346	1462.77	0.00682368	1462.77	0.0150344	1462.77	0.0142989	1462.77	0.0135606
1463.25	0.00412001	1463.25	0.00196546	1463.25	0.00256946	1463.25	0.00374176	1463.25	0.00548491	1463.25	0.0068332	1463.25	0.0150176	1463.25	0.0142699	1463.25	0.0135255
1463.73	0.00435777	1463.73	0.00216532	1463.73	0.0027317	1463.73	0.00385596	1463.73	0.00558856	1463.73	0.00691651	1463.73	0.0150869	1463.73	0.0143295	1463.73	0.0136026
1464.21	0.00457462	1464.21	0.00236334	1464.21	0.0029076	1464.21	0.00399343	1464.21	0.00573514	1464.21	0.0070605	1464.21	0.0152337	1464.21	0.0144719	1464.21	0.0137902
1464.69	0.00470971	1464.69	0.00250574	1464.69	0.00305137	1464.69	0.00412057	1464.69	0.00589222	1464.69	0.00723496	1464.69	0.015429	1464.69	0.0146689	1464.69	0.0140559
1465.18	0.00472666	1465.18	0.00255623	1465.18	0.00312779	1465.18	0.00420872	1465.18	0.00602548	1465.18	0.00740185	1465.18	0.015631	1465.18	0.014878	1465.18	0.0143451
1465.66	0.0046269	1465.66	0.00250878	1465.66	0.00312531	1465.66	0.00424374	1465.66	0.00610995	1465.66	0.0075284	1465.66	0.0157991	1465.66	0.0150564	1465.66	0.0145986
1466.14	0.00444396	1466.14	0.00238544	1466.14	0.00305591	1466.14	0.00422789	1466.14	0.00613651	1466.14	0.00759565	1466.14	0.0159055	1466.14	0.0151734	1466.14	0.0147701
1466.62	0.00422637	1466.62	0.00222318	1466.62	0.00294559	1466.62	0.00417507	1466.62	0.00611052	1466.62	0.00760136	1466.62	0.0159397	1466.62	0.0152157	1466.62	0.0148372
1467.11	0.00401963	1467.11	0.00205871	1467.11	0.0028226	1467.11	0.00410259	1467.11	0.00604535	1467.11	0.00755359	1467.11	0.0159042	1467.11	0.0151825	1467.11	0.0147969
1467.59	0.00385738	1467.59	0.00192033	1467.59	0.00270928	1467.59	0.00402524	1467.59	0.00595521	1467.59	0.00746462	1467.59	0.0158082	1467.59	0.0150795	1467.59	0.0146584
1468.07	0.00376114	1468.07	0.00182685	1468.07	0.00262119	1468.07	0.00395474	1468.07	0.00585326	1468.07	0.0073477	1468.07	0.0156634	1468.07	0.0149148	1468.07	0.0144379
1468.55	0.00374408	1468.55	0.0017907	1468.55	0.00256918	1468.55	0.00390063	1468.55	0.00575142	1468.55	0.00721629	1468.55	0.0154848	1468.55	0.0147005	1468.55	0.0141569
1469.03	0.00381401	1469.03	0.00182007	1469.03	0.00256145	1469.03	0.00387101	1469.03	0.00565968	1469.03	0.00708347	1469.03	0.0152882	1469.03	0.0144507	1469.03	0.0138395
1469.52	0.0039756	1469.52	0.00192154	1469.52	0.00260573	1469.52	0.00387359	1469.52	0.00558858	1469.52	0.00696401	1469.52	0.0150933	1469.52	0.014186	1469.52	0.0135154
1470	0.00422858	1470	0.00209836	1470	0.00270832	1470	0.00391507	1470	0.00554861	1470	0.00687315	1470	0.0149227	1470	0.0139334	1470	0.0132193
1470.48	0.00456363	1470.48	0.00234686	1470.48	0.00287175	1470.48	0.00399943	1470.48	0.00555001	1470.48	0.00682757	1470.48	0.0148022	1470.48	0.0137268	1470.48	0.0129911
1470.96	0.00495508	1470.96	0.00265084	1470.96	0.00308944	1470.96	0.00412398	1470.96	0.00559981	1470.96	0.00684083	1470.96	0.0147562	1470.96	0.0136023	1470.96	0.0128704
1471.44	0.00535763	1471.44	0.00297749	1471.44	0.00334165	1471.44	0.00427786	1471.44	0.00569967	1471.44	0.00692027	1471.44	0.0148026	1471.44	0.0135914	1471.44	0.0128881
1471.93	0.00571126	1471.93	0.00328086	1471.93	0.0035965	1471.93	0.0044431	1471.93	0.00584284	1471.93	0.00706182	1471.93	0.0149438	1471.93	0.0137082	1471.93	0.0130525
1472.41	0.00596257	1472.41	0.0035174	1472.41	0.00382036	1472.41	0.00460176	1472.41	0.00601696	1472.41	0.00725064	1472.41	0.0151641	1472.41	0.0139417	1472.41	0.0133412
1472.89	0.00608934	1472.89	0.00366656	1472.89	0.0039931	1472.89	0.004745	1472.89	0.00620758	1472.89	0.00746555	1472.89	0.0154331	1472.89	0.0142562	1472.89	0.013706
1473.37	0.00611075	1473.37	0.00373945	1473.37	0.00411688	1473.37	0.00487665	1473.37	0.00640419	1473.37	0.00768853	1473.37	0.015719	1473.37	0.0146072	1473.37	0.0140928
1473.86	0.00607117	1473.86	0.00376766	1473.86	0.00420979	1473.86	0.00500722	1473.86	0.00660124	1473.86	0.00790932	1473.86	0.016	1473.86	0.0149597	1473.86	0.0144639
1474.34	0.00601042	1474.34	0.00377916	1474.34	0.00428809	1474.34	0.0051417	1474.34	0.00679234	1474.34	0.00812194	1474.34	0.0162647	1474.34	0.0152932	1474.34	0.014803
1474.82	0.00594296	1474.82	0.003781	1474.82	0.00435241	1474.82	0.00527017	1474.82	0.00696398	1474.82	0.0083163	1474.82	0.0165037	1474.82	0.0155954	1474.82	0.0151044
1475.3	0.00585621	1475.3	0.00375728	1475.3	0.00438511	1475.3	0.00536856	1475.3	0.00709453	1475.3	0.00847515	1475.3	0.0167032	1475.3	0.0158533	1475.3	0.015362
1475.78	0.00572182	1475.78	0.0036789	1475.78	0.0043576	1475.78	0.00540516	1475.78	0.007158	1475.78	0.00857392	1475.78	0.0168417	1475.78	0.0160467	1475.78	0.0155594
1476.27	0.00551505	1476.27	0.00352107	1476.27	0.00424552	1476.27	0.0053548	1476.27	0.00713427	1476.27	0.00859012	1476.27	0.0168973	1476.27	0.0161537	1476.27	0.015675
1476.75	0.00523306	1476.75	0.00328028	1476.75	0.00404462	1476.75	0.00521273	1476.75	0.00702158	1476.75	0.0085154	1476.75	0.0168589	1476.75	0.016161	1476.75	0.015692
1477.23	0.00490198	1477.23	0.0029816	1477.23	0.00377819	1477.23	0.00500105	1477.23	0.00684133	1477.23	0.00836368	1477.23	0.0167354	1477.23	0.0160746	1477.23	0.0156118
1477.71	0.00456982	1477.71	0.00267257	1477.71	0.00349207	1477.71	0.00476389	1477.71	0.00663513	1477.71	0.00817041	1477.71	0.0165581	1477.71	0.0159238	1477.71	0.0154592
1478.19	0.00428901	1478.19	0.00240648	1478.19	0.00323869	1478.19	0.00455131	1478.19	0.00645045	1478.19	0.00798158	1478.19	0.0163708	1478.19	0.0157531	1478.19	0.0152763
1478.68	0.00409851	1478.68	0.00222372	1478.68	0.00306002	1478.68	0.00440387	1478.68	0.00632639	1478.68	0.00783924	1478.68	0.016217	1478.68	0.0156087	1478.68	0.0151108
1479.16	0.00401148	1479.16	0.0021403	1479.16	0.00297462	1479.16	0.00433918	1479.16	0.0062815	1479.16	0.00776874	1479.16	0.0161262	1479.16	0.0155247	1479.16	0.0150001
1479.64	0.00401412	1479.64	0.00214521	1479.64	0.00297519	1479.64	0.00435058	1479.64	0.00631086	1479.64	0.00777314	1479.64	0.0161076	1479.64	0.0155141	1479.64	0.0149623
1480.12	0.00407091	1480.12	0.00220483	1480.12	0.00303166	1480.12	0.004409	1480.12	0.00638835	1480.12	0.00783318	1480.12	0.0161475	1480.12	0.0155657	1480.12	0.0149905
1480.61	0.00413643	1480.61	0.00227507	1480.61	0.00310233	1480.61	0.00447524	1480.61	0.0064754	1480.61	0.00791397	1480.61	0.016216	1480.61	0.0156492	1480.61	0.0150571
1481.09	0.0041708	1481.09	0.00231582	1481.09	0.00314854	1481.09	0.00451331	1481.09	0.00653513	1481.09	0.00797812	1481.09	0.0162781	1481.09	0.0157258	1481.09	0.0151241
1481.57	0.00415374	1481.57	0.00230565	1481.57	0.00314842	1481.57	0.00450416	1481.57	0.0065458	1481.57	0.0079995	1481.57	0.0163069	1481.57	0.0157636	1481.57	0.0151584
1482.05	0.00409017	1482.05	0.00224786	1482.05	0.00310419	1482.05	0.00445262	1482.05	0.00650892	1482.05	0.00797354	1482.05	0.0162953	1482.05	0.0157507	1482.05	0.0151458
1482.53	0.00400642	1482.53	0.00216714	1482.53	0.00303875	1482.53	0.00438306	1482.53	0.00644633	1482.53	0.00791722	1482.53	0.0162564	1482.53	0.0156976	1482.53	0.0150954
1483.02	0.00393695	1483.02	0.00209673	1483.02	0.00298402	1483.02	0.00432775	1483.02	0.00638986	1483.02	0.0078597	1483.02	0.0162165	1483.02	0.015631	1483.02	0.0150336
1483.5	0.00391248	1483.5	0.00206671	1483.5	0.00296829	1483.5	0.00431426	1483.5	0.00636816	1483.5	0.00783072	1483.5	0.0162024	1483.5	0.0155803	1483.5	0.014992
1483.98	0.00395216	1483.98	0.00209565	1483.98	0.0030082	1483.98	0.0043573	1483.98	0.00639822	1483.98	0.00784992	1483.98	0.0162317	1483.98	0.0155675	1483.98	0.0149942
1484.46	0.00406272	1484.46	0.0021901	1484.46	0.00310757	1484.46	0.00445821	1484.46	0.00648294	1484.46	0.0079238	1484.46	0.0163083	1484.46	0.0156	1484.46	0.0150496
1484.94	0.0042422	1484.94	0.00234821	1484.94	0.00326211	1484.94	0.00460959	1484.94	0.00661542	1484.94	0.00804828	1484.94	0.0164251	1484.94	0.015674	1484.94	0.0151538
1485.43	0.00448421	1485.43	0.00256441	1485.43	0.00346384	1485.43	0.00480073	1485.43	0.00678393	1485.43	0.00821239	1485.43	0.0165679	1485.43	0.015777	1485.43	0.0152914
1485.91	0.00478238	1485.91	0.00283373	1485.91	0.00370746	1485.91	0.00502465	1485.91	0.0069799	1485.91	0.00840732	1485.91	0.016725	1485.91	0.015897	1485.91	0.0154462
1486.39	0.0051306	1486.39	0.00315263	1486.39	0.00399103	1486.39	0.00527912	1486.39	0.00719941	1486.39	0.00862831	1486.39	0.016891	1486.39	0.0160284	1486.39	0.0156083
1486.87	0.00552114	1486.87	0.00351609	1486.87	0.00431387	1486.87	0.00556478	1486.87	0.00744387	1486.87	0.00887588	1486.87	0.0170698	1486.87	0.0161744	1486.87	0.0157784
1487.35	0.00593949	1487.35	0.00391221	1487.35	0.00466977	1487.35	0.00587799	1487.35	0.0077128	1487.35	0.00915013	1487.35	0.0172685	1487.35	0.0163432	1487.35	0.0159655
1487.84	0.00635887	1487.84	0.00431633	1487.84	0.00504042	1487.84	0.00620355	1487.84	0.00799716	1487.84	0.00944341	1487.84	0.0174911	1487.84	0.0165415	1487.84	0.0161802
1488.32	0.00673616	1488.32	0.00468699	1488.32	0.00538938	1488.32	0.00650879	1488.32	0.00827189	1488.32	0.00973272	1488.32	0.0177278	1488.32	0.0167644	1488.32	0.0164233
1488.8	0.00701502	1488.8	0.00496853	1488.8	0.00566432	1488.8	0.00674505	1488.8	0.00849544	1488.8	0.00997775	1488.8	0.0179506	1488.8	0.0169894	1488.8	0.0166766
1489.28	0.00713555	1489.28	0.005102	1489.28	0.00580657	1489.28	0.00685806	1489.28	0.00861708	1489.28	0.0101272	1489.28	0.0181153	1489.28	0.0171763	1489.28	0.0169
1489.77	0.00705457	1489.77	0.00504417	1489.77	0.00577083	1489.77	0.00680722	1489.77	0.00859437	1489.77	0.0101356	1489.77	0.0181749	1489.77	0.0172777	1489.77	0.0170411
1490.25	0.00676651	1490.25	0.00478761	1490.25	0.00554557	1490.25	0.00658456	1490.25	0.00841187	1490.25	0.00998244	1490.25	0.018098	1490.25	0.0172565	1490.25	0.0170533
1490.73	0.00631169	1490.73	0.00436895	1490.73	0.00516156	1490.73	0.00622214	1490.73	0.00809047	1490.73	0.00968301	1490.73	0.0178819	1490.73	0.0170999	1490.73	0.0169138
1491.21	0.00576574	1491.21	0.00385851	1491.21	0.00468341	1491.21	0.00578211	1491.21	0.00768185	1491.21	0.00928484	1491.21	0.017556	1491.21	0.0168258	1491.21	0.0166347
1491.69	0.00521411	1491.69	0.0033348	1491.69	0.00418502	1491.69	0.00533224	1491.69	0.00724728	1491.69	0.00884721	1491.69	0.0171661	1491.69	0.016472	1491.69	0.0162536
1492.18	0.00472766	1492.18	0.00286321	1492.18	0.00372786	1492.18	0.00492626	1492.18	0.00683834	1492.18	0.00842194	1492.18	0.0167578	1492.18	0.0160814	1492.18	0.0158182
1492.66	0.00435238	1492.66	0.0024856	1492.66	0.00335155	1492.66	0.00459507	1492.66	0.00648837	1492.66	0.0080433	1492.66	0.0163662	1492.66	0.0156915	1492.66	0.0153736
1493.14	0.00410941	1493.14	0.00222099	1493.14	0.00307405	1493.14	0.00434896	1493.14	0.00621197	1493.14	0.00772796	1493.14	0.0160128	1493.14	0.0153297	1493.14	0.0149546
1493.62	0.00400153	1493.62	0.00207243	1493.62	0.00289827	1493.62	0.00418459	1493.62	0.00601155	1493.62	0.00748042	1493.62	0.0157088	1493.62	0.0150153	1493.62	0.0145869
1494.1	0.00401812	1494.1	0.0020322	1494.1	0.00281824	1494.1	0.00409206	1494.1	0.00588258	1494.1	0.00729966	1494.1	0.0154611	1494.1	0.0147627	1494.1	0.0142898
1494.59	0.00413861	1494.59	0.00208511	1494.59	0.00282218	1494.59	0.00405874	1494.59	0.00581798	1494.59	0.00718288	1494.59	0.0152744	1494.59	0.0145832	1494.59	0.0140776
1495.07	0.00433348	1495.07	0.00220998	1495.07	0.0028941	1495.07	0.00407255	1495.07	0.00580965	1495.07	0.00712811	1495.07	0.0151547	1495.07	0.0144852	1495.07	0.0139599
1495.55	0.00456615	1495.55	0.00238	1495.55	0.00301402	1495.55	0.0041222	1495.55	0.00584857	1495.55	0.00713367	1495.55	0.0151074	1495.55	0.0144714	1495.55	0.0139392
1496.03	0.00479803	1496.03	0.00256613	1496.03	0.00315983	1496.03	0.00419912	1496.03	0.00592621	1496.03	0.00719693	1496.03	0.0151353	1496.03	0.0145377	1496.03	0.0140094
1496.52	0.00499584	1496.52	0.00274163	1496.52	0.00331047	1496.52	0.00429681	1496.52	0.00603385	1496.52	0.00731215	1496.52	0.0152359	1496.52	0.0146718	1496.52	0.0141555
1497	0.00513943	1497	0.00288863	1497	0.00345064	1497	0.00441169	1497	0.00616534	1497	0.00747108	1497	0.0154015	1497	0.014859	1497	0.0143598
1497.48	0.00522314	1497.48	0.00299928	1497.48	0.00357311	1497.48	0.00454153	1497.48	0.00631703	1497.48	0.00766419	1497.48	0.0156215	1497.48	0.0150869	1497.48	0.014608
1497.96	0.00525131	1497.96	0.00307391	1497.96	0.00367653	1497.96	0.00468351	1497.96	0.00648683	1497.96	0.00788184	1497.96	0.0158841	1497.96	0.0153485	1497.96	0.0148919
1498.44	0.00523194	1498.44	0.00311611	1498.44	0.00376253	1498.44	0.0048322	1498.44	0.00667125	1498.44	0.00811353	1498.44	0.0161762	1498.44	0.0156386	1498.44	0.0152057
1498.93	0.00517252	1498.93	0.00312885	1498.93	0.00383161	1498.93	0.00497909	1498.93	0.00686313	1498.93	0.00834702	1498.93	0.0164826	1498.93	0.0159487	1498.93	0.0155402
1499.41	0.00507959	1499.41	0.00311373	1499.41	0.00388121	1499.41	0.00511163	1499.41	0.00704873	1499.41	0.0085656	1499.41	0.0167814	1499.41	0.0162601	1499.41	0.0158746
1499.89	0.00496075	1499.89	0.00307174	1499.89	0.00390596	1499.89	0.00521602	1499.89	0.00720881	1499.89	0.00874781	1499.89	0.0170437	1499.89	0.0165418	1499.89	0.0161747
1500.37	0.0048262	1500.37	0.00300429	1500.37	0.003899	1500.37	0.00527772	1500.37	0.00732085	1500.37	0.00886944	1500.37	0.017236	1500.37	0.0167536	1500.37	0.0163969
1500.85	0.00468849	1500.85	0.00291491	1500.85	0.00385464	1500.85	0.00528545	1500.85	0.00736378	1500.85	0.00890758	1500.85	0.0173259	1500.85	0.0168543	1500.85	0.0164963
1501.34	0.00456127	1501.34	0.00280879	1501.34	0.00377025	1501.34	0.00523312	1501.34	0.00732327	1501.34	0.00884645	1501.34	0.0172893	1501.34	0.0168119	1501.34	0.0164389
1501.82	0.00445827	1501.82	0.00269374	1501.82	0.00364848	1501.82	0.00512166	1501.82	0.00719488	1501.82	0.0086811	1501.82	0.0171167	1501.82	0.0166115	1501.82	0.0162094
1502.3	0.00439307	1502.3	0.00258156	1502.3	0.00349942	1502.3	0.00496126	1502.3	0.00698801	1502.3	0.0084216	1502.3	0.0168167	1502.3	0.0162607	1502.3	0.0158179
1502.78	0.00438193	1502.78	0.00248986	1502.78	0.00334276	1502.78	0.00477189	1502.78	0.00672571	1502.78	0.00809354	1502.78	0.0164175	1502.78	0.0157895	1502.78	0.0153
1503.27	0.00444815	1503.27	0.00244672	1503.27	0.00321099	1503.27	0.00458644	1503.27	0.00644758	1503.27	0.00774089	1503.27	0.0159684	1503.27	0.0152523	1503.27	0.0147179
1503.75	0.00462687	1503.75	0.00249521	1503.75	0.00315439	1503.75	0.00445538	1503.75	0.00621302	1503.75	0.00743064	1503.75	0.0155441	1503.75	0.0147318	1503.75	0.0141651
1504.23	0.0049661	1504.23	0.00269524	1504.23	0.00324285	1504.23	0.00444925	1504.23	0.00610463	1504.23	0.00725632	1504.23	0.0152486	1504.23	0.0143424	1504.23	0.0137703
1504.71	0.00552234	1504.71	0.00312165	1504.71	0.00356585	1504.71	0.00466152	1504.71	0.00623122	1504.71	0.00734253	1504.71	0.0152211	1504.71	0.0142385	1504.71	0.0137041
1505.19	0.00633803	1505.19	0.00384347	1505.19	0.00421351	1505.19	0.00519268	1505.19	0.00671314	1505.19	0.00782944	1505.19	0.0156221	1505.19	0.0146001	1505.19	0.0141612
1505.67	0.00739579	1505.67	0.00487692	1505.67	0.00522883	1505.67	0.00610697	1505.67	0.00763603	1505.67	0.00882224	1505.67	0.0165812	1505.67	0.015579	1505.67	0.0152989
1506.16	0.00856258	1506.16	0.00611807	1506.16	0.00653171	1506.16	0.00735528	1506.16	0.00896483	1506.16	0.0102933	1506.16	0.0180915	1506.16	0.0171823	1506.16	0.0171077
1506.64	0.00958865	1506.64	0.00732116	1506.64	0.00788013	1506.64	0.00872341	1506.64	0.0104795	1506.64	0.0120048	1506.64	0.0199183	1506.64	0.0191678	1506.64	0.0193017
1507.12	0.0102194	1507.12	0.00819581	1507.12	0.00895663	1507.12	0.00989887	1507.12	0.0118367	1507.12	0.0135714	1507.12	0.0216517	1507.12	0.0210922	1507.12	0.0213847
1507.6	0.0103476	1507.6	0.00857596	1507.6	0.00954741	1507.6	0.0106432	1507.6	0.0127561	1507.6	0.0146677	1507.6	0.022926	1507.6	0.0225453	1507.6	0.0229132
1508.09	0.0100509	1508.09	0.00848992	1508.09	0.00963916	1508.09	0.0109034	1508.09	0.0131543	1508.09	0.0151845	1508.09	0.0235972	1508.09	0.0233513	1508.09	0.0237133
1508.57	0.00949721	1508.57	0.00808334	1508.57	0.00935655	1508.57	0.010771	1508.57	0.0131113	1508.57	0.0151998	1508.57	0.0237268	1508.57	0.0235611	1508.57	0.0238601
1509.05	0.00884155	1509.05	0.00751179	1509.05	0.00885302	1509.05	0.0103807	1509.05	0.0127639	1509.05	0.0148623	1509.05	0.0234622	1509.05	0.023327	1509.05	0.0235346
1509.53	0.00818519	1509.53	0.00688759	1509.53	0.008248	1509.53	0.00984557	1509.53	0.012234	1509.53	0.0143074	1509.53	0.0229455	1509.53	0.0228022	1509.53	0.0229114
1510.01	0.00757811	1510.01	0.00627357	1510.01	0.00761449	1510.01	0.00924016	1510.01	0.0116041	1510.01	0.0136299	1510.01	0.02228	1510.01	0.0221006	1510.01	0.0221178
1510.5	0.00703767	1510.5	0.00569886	1510.5	0.00699213	1510.5	0.00861024	1510.5	0.0109281	1510.5	0.012892	1510.5	0.0215353	1510.5	0.0213012	1510.5	0.0212381
1510.98	0.00656603	1510.98	0.00517553	1510.98	0.00640393	1510.98	0.00798787	1510.98	0.0102452	1510.98	0.0121388	1510.98	0.0207623	1510.98	0.0204625	1510.98	0.0203311
1511.46	0.0061643	1511.46	0.00471344	1511.46	0.00587032	1511.46	0.00740488	1511.46	0.00959447	1511.46	0.0114138	1511.46	0.0200094	1511.46	0.0196388	1511.46	0.0194485
1511.94	0.00584124	1511.94	0.00432843	1511.94	0.00541673	1511.94	0.0068988	1511.94	0.00902018	1511.94	0.0107656	1511.94	0.0193285	1511.94	0.0188867	1511.94	0.0186437
1512.42	0.00561418	1512.42	0.00404278	1512.42	0.00507266	1512.42	0.00650846	1512.42	0.00856733	1512.42	0.010243	1512.42	0.0187703	1512.42	0.0182601	1512.42	0.0179686
1512.91	0.00550508	1512.91	0.00388076	1512.91	0.00486557	1512.91	0.00626687	1512.91	0.00827263	1512.91	0.00988625	1512.91	0.0183764	1512.91	0.0178028	1512.91	0.0174676
1513.39	0.00553208	1513.39	0.00385996	1513.39	0.00481219	1513.39	0.00618995	1513.39	0.00815351	1513.39	0.00971591	1513.39	0.0181676	1513.39	0.0175366	1513.39	0.0171649
1513.87	0.00570073	1513.87	0.00398296	1513.87	0.00491093	1513.87	0.00627056	1513.87	0.00820234	1513.87	0.0097262	1513.87	0.018138	1513.87	0.0174563	1513.87	0.0170585
1514.35	0.00599711	1514.35	0.00423291	1514.35	0.00513949	1514.35	0.00647788	1514.35	0.00838605	1514.35	0.00988507	1514.35	0.0182553	1514.35	0.01753	1514.35	0.0171193
1514.84	0.00638445	1514.84	0.00456968	1514.84	0.00545253	1514.84	0.00675755	1514.84	0.0086477	1514.84	0.0101345	1514.84	0.0184621	1514.84	0.017701	1514.84	0.0172898
1515.32	0.00680112	1515.32	0.00493085	1515.32	0.00578415	1515.32	0.00703785	1515.32	0.00891277	1515.32	0.010397	1515.32	0.018681	1515.32	0.017893	1515.32	0.01749
1515.8	0.00716661	1515.8	0.0052377	1515.8	0.00605454	1515.8	0.00723891	1515.8	0.00909808	1515.8	0.0105839	1515.8	0.0188239	1515.8	0.0180176	1515.8	0.0176229
1516.28	0.00740173	1516.28	0.00541555	1516.28	0.00619029	1516.28	0.00729496	1516.28	0.00913477	1516.28	0.0106182	1516.28	0.0188135	1516.28	0.0179961	1516.28	0.0175994
1516.76	0.00745735	1516.76	0.00541993	1516.76	0.00615011	1516.76	0.00717744	1516.76	0.00899092	1516.76	0.0104604	1516.76	0.0186087	1516.76	0.0177833	1516.76	0.0173652
1517.25	0.00733851	1517.25	0.00525822	1517.25	0.0059436	1517.25	0.00690892	1517.25	0.00868629	1517.25	0.0101245	1517.25	0.018221	1517.25	0.0173863	1517.25	0.0169239
1517.73	0.00710289	1517.73	0.00498613	1517.73	0.00562623	1517.73	0.00655111	1517.73	0.00828137	1517.73	0.00967056	1517.73	0.0177081	1517.73	0.0168577	1517.73	0.0163327
1518.21	0.00683482	1518.21	0.00468236	1518.21	0.00527439	1518.21	0.0061774	1518.21	0.0078499	1518.21	0.00917644	1518.21	0.0171469	1518.21	0.0162723	1518.21	0.0156757
1518.69	0.0066134	1518.69	0.00441925	1518.69	0.0049568	1518.69	0.00584607	1518.69	0.00745275	1518.69	0.00871029	1518.69	0.0166074	1518.69	0.0157004	1518.69	0.0150348
1519.17	0.0064925	1519.17	0.00424558	1519.17	0.00472009	1519.17	0.00559057	1519.17	0.00712754	1519.17	0.00831916	1519.17	0.0161413	1519.17	0.0151969	1519.17	0.0144752
1519.66	0.00649241	1519.66	0.00418061	1519.66	0.00458535	1519.66	0.00542045	1519.66	0.00689096	1519.66	0.00803009	1519.66	0.015784	1519.66	0.0148027	1519.66	0.0140459
1520.14	0.0065969	1520.14	0.0042143	1520.14	0.00454952	1520.14	0.00532849	1520.14	0.00674515	1520.14	0.00785547	1520.14	0.0155591	1520.14	0.0145487	1520.14	0.0137822
1520.62	0.00675405	1520.62	0.00430787	1520.62	0.00458728	1520.62	0.00529604	1520.62	0.00668172	1520.62	0.00779469	1520.62	0.0154771	1520.62	0.0144526	1520.62	0.0137016
1521.1	0.00688746	1521.1	0.0044024	1521.1	0.00465439	1521.1	0.00529682	1521.1	0.00668128	1521.1	0.00782865	1521.1	0.0155239	1521.1	0.0145046	1521.1	0.0137873
1521.59	0.00692834	1521.59	0.00444166	1521.59	0.00470349	1521.59	0.00530621	1521.59	0.00671716	1521.59	0.00792069	1521.59	0.0156573	1521.59	0.0146605	1521.59	0.0139825
1522.07	0.00685084	1522.07	0.00440035	1522.07	0.00470518	1522.07	0.00530942	1522.07	0.00676328	1522.07	0.00802805	1522.07	0.0158178	1522.07	0.0148538	1522.07	0.0142072
1522.55	0.00668327	1522.55	0.0042947	1522.55	0.00466109	1522.55	0.00530634	1522.55	0.00680505	1522.55	0.00811955	1522.55	0.0159563	1522.55	0.0150273	1522.55	0.0143956
1523.03	0.00648428	1523.03	0.00416693	1523.03	0.00459651	1523.03	0.00530803	1523.03	0.0068426	1523.03	0.00818744	1523.03	0.0160529	1523.03	0.0151563	1523.03	0.014521
1523.51	0.00631126	1523.51	0.00406171	1523.51	0.00454468	1523.51	0.00532951	1523.51	0.00688732	1523.51	0.0082429	1523.51	0.0161176	1523.51	0.0152501	1523.51	0.0145957
1524	0.00620128	1524	0.00401038	1524	0.00453283	1524	0.00538365	1524	0.00695498	1524	0.00830723	1524	0.0161768	1524	0.0153379	1524	0.0146544
1524.48	0.0061667	1524.48	0.004025	1524.48	0.00457533	1524.48	0.00547722	1524.48	0.00705846	1524.48	0.00840076	1524.48	0.0162608	1524.48	0.0154533	1524.48	0.0147362
1524.96	0.00619704	1524.96	0.0040982	1524.96	0.00467044	1524.96	0.00560743	1524.96	0.00720157	1524.96	0.0085346	1524.96	0.016391	1524.96	0.0156198	1524.96	0.0148709
1525.44	0.00626223	1525.44	0.00420392	1525.44	0.00479843	1525.44	0.00575892	1525.44	0.00737403	1525.44	0.00870366	1525.44	0.01657	1525.44	0.0158395	1525.44	0.0150664
1525.92	0.00632032	1525.92	0.00430281	1525.92	0.00492455	1525.92	0.00590408	1525.92	0.00754978	1525.92	0.00888359	1525.92	0.0167768	1525.92	0.0160876	1525.92	0.0153035
1526.41	0.00633005	1526.41	0.00435384	1526.41	0.00500911	1526.41	0.0060101	1526.41	0.00769367	1526.41	0.0090378	1526.41	0.0169731	1526.41	0.0163205	1526.41	0.0155415
1526.89	0.00626327	1526.89	0.00432818	1526.89	0.0050208	1526.89	0.00604969	1526.89	0.00777405	1526.89	0.0091301	1526.89	0.0171167	1526.89	0.0164912	1526.89	0.0157326
1527.37	0.00611396	1527.37	0.0042185	1527.37	0.00494896	1527.37	0.0060122	1527.37	0.00777543	1527.37	0.00914068	1527.37	0.0171803	1527.37	0.0165699	1527.37	0.0158423
1527.85	0.00589799	1527.85	0.00404016	1527.85	0.00480545	1527.85	0.0059076	1527.85	0.00770392	1527.85	0.00907189	1527.85	0.0171599	1527.85	0.016553	1527.85	0.0158585
1528.34	0.00564685	1528.34	0.00382439	1528.34	0.00461913	1528.34	0.00576172	1528.34	0.00758348	1528.34	0.00894599	1528.34	0.0170727	1528.34	0.0164589	1528.34	0.0157912
1528.82	0.00540038	1528.82	0.00360996	1528.82	0.00442737	1528.82	0.00560948	1528.82	0.00744694	1528.82	0.00879576	1528.82	0.0169484	1528.82	0.0163185	1528.82	0.0156634
1529.3	0.0051989	1529.3	0.0034341	1529.3	0.00426554	1529.3	0.00548392	1529.3	0.00732541	1529.3	0.0086531	1529.3	0.0168159	1529.3	0.0161612	1529.3	0.0155003
1529.78	0.00507727	1529.78	0.00332619	1529.78	0.00416041	1529.78	0.00540895	1529.78	0.00724001	1529.78	0.00854071	1529.78	0.0166955	1529.78	0.0160068	1529.78	0.0153222
1530.26	0.0050606	1530.26	0.00330525	1530.26	0.00412758	1530.26	0.0053965	1530.26	0.00720064	1530.26	0.0084705	1530.26	0.0165988	1530.26	0.0158675	1530.26	0.0151467
1530.75	0.00516017	1530.75	0.00337714	1530.75	0.0041704	1530.75	0.00544567	1530.75	0.00720642	1530.75	0.0084444	1530.75	0.016529	1530.75	0.0157495	1530.75	0.0149895
1531.23	0.00537087	1531.23	0.00353574	1531.23	0.00428304	1531.23	0.00554657	1531.23	0.007251	1531.23	0.00846086	1531.23	0.0164907	1531.23	0.015663	1531.23	0.0148736
1531.71	0.00566721	1531.71	0.00376093	1531.71	0.00445088	1531.71	0.0056833	1531.71	0.00732753	1531.71	0.00851923	1531.71	0.0164936	1531.71	0.0156279	1531.71	0.0148316
1532.19	0.00599979	1532.19	0.00401715	1532.19	0.00465046	1532.19	0.00583666	1532.19	0.00743028	1532.19	0.0086216	1532.19	0.0165536	1532.19	0.0156722	1532.19	0.0149016
1532.67	0.00629573	1532.67	0.00425229	1532.67	0.00484716	1532.67	0.00598326	1532.67	0.0075519	1532.67	0.00876616	1532.67	0.0166828	1532.67	0.0158179	1532.67	0.0151082
1533.16	0.0064758	1533.16	0.00440815	1533.16	0.00499969	1533.16	0.00609804	1533.16	0.00767841	1533.16	0.00893885	1533.16	0.016874	1533.16	0.0160598	1533.16	0.0154359
1533.64	0.0064871	1533.64	0.00444121	1533.64	0.00507121	1533.64	0.00615923	1533.64	0.00778621	1533.64	0.00910709	1533.64	0.0170888	1533.64	0.0163469	1533.64	0.0158121
1534.12	0.00633374	1534.12	0.00434555	1534.12	0.0050456	1534.12	0.0061548	1534.12	0.00784664	1534.12	0.00922587	1534.12	0.0172625	1534.12	0.0165921	1534.12	0.016124
1534.6	0.00607635	1534.6	0.00415573	1534.6	0.00493367	1534.6	0.00608667	1534.6	0.00783686	1534.6	0.00925561	1534.6	0.0173319	1534.6	0.0167083	1534.6	0.016265
1535.09	0.00579802	1535.09	0.00392573	1535.09	0.00476369	1535.09	0.00596478	1535.09	0.00774523	1535.09	0.00917389	1535.09	0.0172565	1535.09	0.0166396	1535.09	0.016174
1535.57	0.00557031	1535.57	0.00370529	1535.57	0.0045665	1535.57	0.00580165	1535.57	0.00757247	1535.57	0.00897773	1535.57	0.0170261	1535.57	0.0163717	1535.57	0.0158411
1536.05	0.00543913	1536.05	0.00352897	1536.05	0.00436719	1536.05	0.00560804	1536.05	0.00732672	1536.05	0.00867735	1536.05	0.0166529	1536.05	0.0159212	1536.05	0.015293
1536.53	0.0054273	1536.53	0.00341683	1536.53	0.00418372	1536.53	0.00539317	1536.53	0.00702197	1536.53	0.00829129	1536.53	0.0161635	1536.53	0.015324	1536.53	0.0145757
1537.01	0.00554225	1537.01	0.00337978	1537.01	0.00403026	1537.01	0.005167	1537.01	0.00667679	1537.01	0.00784413	1537.01	0.0155936	1537.01	0.0146275	1537.01	0.0137458
1537.5	0.00578176	1537.5	0.00342413	1537.5	0.00391996	1537.5	0.00494302	1537.5	0.00631645	1537.5	0.00736836	1537.5	0.0149892	1537.5	0.0138917	1537.5	0.0128724
1537.98	0.00613329	1537.98	0.00355232	1537.98	0.00386754	1537.98	0.00474044	1537.98	0.0059758	1537.98	0.00690847	1537.98	0.0144097	1537.98	0.0131927	1537.98	0.0120409
1538.46	0.00657026	1538.46	0.00376101	1538.46	0.00388822	1538.46	0.0045851	1538.46	0.00569956	1538.46	0.00652195	1538.46	0.0139283	1538.46	0.012622	1538.46	0.0113544
1538.94	0.00704559	1538.94	0.00403537	1538.94	0.00399229	1538.94	0.00450587	1538.94	0.00553623	1538.94	0.00627328	1538.94	0.0136225	1538.94	0.0122735	1538.94	0.0109189
1539.42	0.00749404	1539.42	0.00434607	1539.42	0.00417843	1539.42	0.00452645	1539.42	0.00552446	1539.42	0.00621643	1539.42	0.0135528	1539.42	0.0122134	1539.42	0.0108127
1539.91	0.0078494	1539.91	0.00465345	1539.91	0.0044288	1539.91	0.00465571	1539.91	0.00567646	1539.91	0.00637206	1539.91	0.0137359	1539.91	0.0124487	1539.91	0.0110493
1540.39	0.00807209	1540.39	0.00492366	1540.39	0.00471502	1540.39	0.00488429	1540.39	0.00597251	1540.39	0.00671741	1540.39	0.0141377	1540.39	0.0129213	1540.39	0.0115686
1540.87	0.00816539	1540.87	0.00514233	1540.87	0.00501214	1540.87	0.00519173	1540.87	0.00637325	1540.87	0.00720055	1540.87	0.0146925	1540.87	0.01354	1540.87	0.0122717
1541.35	0.0081648	1541.35	0.00531564	1541.35	0.00530559	1541.35	0.00555405	1541.35	0.00683723	1541.35	0.0077632	1541.35	0.0153329	1541.35	0.0142214	1541.35	0.0130646
1541.84	0.0081123	1541.84	0.00545724	1541.84	0.0055882	1541.84	0.00594707	1541.84	0.00732876	1541.84	0.00835594	1541.84	0.0160051	1541.84	0.014909	1541.84	0.0138811
1542.32	0.00803561	1542.32	0.00557392	1542.32	0.00585111	1542.32	0.00634348	1542.32	0.00781521	1542.32	0.00893714	1542.32	0.0166659	1542.32	0.0155672	1542.32	0.0146771
1542.8	0.00793963	1542.8	0.00565775	1542.8	0.00607588	1542.8	0.00670792	1542.8	0.00825962	1542.8	0.00946546	1542.8	0.0172733	1542.8	0.0161652	1542.8	0.0154138
1543.28	0.0078081	1543.28	0.00568473	1543.28	0.00623171	1543.28	0.00699563	1543.28	0.00861748	1543.28	0.00989378	1543.28	0.0177782	1543.28	0.0166648	1543.28	0.0160441
1543.76	0.00761197	1543.76	0.0056209	1543.76	0.00627953	1543.76	0.00715786	1543.76	0.00884038	1543.76	0.0101722	1543.76	0.0181274	1543.76	0.0170206	1543.76	0.0165113
1544.24	0.00732388	1544.24	0.0054359	1544.24	0.00618557	1544.24	0.00715521	1544.24	0.00888883	1544.24	0.0102589	1544.24	0.0182745	1544.24	0.0171891	1544.24	0.0167594
1544.73	0.00693487	1544.73	0.00512064	1544.73	0.00593821	1544.73	0.0069754	1544.73	0.00874983	1544.73	0.0101391	1544.73	0.0181993	1544.73	0.0171466	1544.73	0.016755
1545.21	0.00646861	1545.21	0.00470094	1545.21	0.00556281	1545.21	0.00664731	1545.21	0.00845087	1545.21	0.00983859	1545.21	0.0179234	1545.21	0.0169067	1545.21	0.0165079
1545.69	0.00598119	1545.69	0.00423732	1545.69	0.0051216	1545.69	0.00623894	1545.69	0.00805889	1545.69	0.0094251	1545.69	0.0175134	1545.69	0.0165265	1545.69	0.0160804
1546.17	0.00554435	1546.17	0.00380782	1546.17	0.00469612	1546.17	0.00583678	1546.17	0.00766088	1546.17	0.00898867	1546.17	0.0170614	1546.17	0.0160911	1546.17	0.0155711
1546.66	0.00522354	1546.66	0.0034843	1546.66	0.00436351	1546.66	0.0055207	1546.66	0.00733814	1546.66	0.00861666	1546.66	0.0166607	1546.66	0.0156914	1546.66	0.015088
1547.14	0.00506073	1547.14	0.00331464	1547.14	0.00417733	1547.14	0.00534474	1547.14	0.00714819	1547.14	0.00837365	1547.14	0.0163841	1547.14	0.0154031	1547.14	0.0147227
1547.62	0.00506491	1547.62	0.00331289	1547.62	0.00415755	1547.62	0.00532802	1547.62	0.00711459	1547.62	0.00829128	1547.62	0.0162716	1547.62	0.0152724	1547.62	0.0145343
1548.1	0.00521019	1548.1	0.00345682	1548.1	0.00428751	1548.1	0.0054539	1548.1	0.0072257	1548.1	0.00836542	1548.1	0.0163268	1548.1	0.0153107	1548.1	0.0145405
1548.58	0.00543705	1548.58	0.0036884	1548.58	0.00451349	1548.58	0.00567016	1548.58	0.00743347	1548.58	0.00855395	1548.58	0.0165122	1548.58	0.0154864	1548.58	0.0147094
1549.07	0.00566225	1549.07	0.00392337	1549.07	0.00475236	1549.07	0.00589735	1549.07	0.0076603	1549.07	0.00878111	1549.07	0.0167512	1549.07	0.0157263	1549.07	0.0149601
1549.55	0.00580137	1549.55	0.00407224	1549.55	0.0049119	1549.55	0.0060476	1549.55	0.00781661	1549.55	0.00895347	1549.55	0.0169436	1549.55	0.0159283	1549.55	0.0151767
1550.03	0.00579949	1550.03	0.00407289	1550.03	0.00492221	1550.03	0.00605408	1550.03	0.00783024	1550.03	0.00898988	1550.03	0.0169967	1550.03	0.0159946	1550.03	0.0152461
1550.51	0.00565237	1550.51	0.00391417	1550.51	0.00476331	1550.51	0.00589604	1550.51	0.00767379	1550.51	0.00885218	1550.51	0.0168605	1550.51	0.0158693	1550.51	0.0151014
1550.99	0.00540385	1550.99	0.00363585	1550.99	0.00446768	1550.99	0.005602	1550.99	0.00737042	1550.99	0.00855467	1550.99	0.0165426	1550.99	0.0155558	1550.99	0.0147443
1551.48	0.00512332	1551.48	0.00330833	1551.48	0.00410301	1551.48	0.00523412	1551.48	0.00698054	1551.48	0.00815483	1551.48	0.0161008	1551.48	0.0151122	1551.48	0.014239
1551.96	0.00487753	1551.96	0.0030035	1551.96	0.00374433	1551.96	0.00486298	1551.96	0.00657634	1551.96	0.00772713	1551.96	0.0156171	1551.96	0.0146236	1551.96	0.0136826
1552.44	0.00471296	1552.44	0.00277534	1552.44	0.00345293	1552.44	0.00454825	1552.44	0.00622208	1552.44	0.00734238	1552.44	0.0151734	1552.44	0.0141759	1552.44	0.0131742
1552.92	0.00464739	1552.92	0.00264971	1552.92	0.00326387	1552.92	0.00432732	1552.92	0.00595984	1552.92	0.00705012	1552.92	0.0148296	1552.92	0.0138321	1552.92	0.0127867
1553.41	0.00467197	1553.41	0.00262269	1553.41	0.00318199	1553.41	0.00420994	1553.41	0.00580262	1553.41	0.00686871	1553.41	0.0146109	1553.41	0.0136161	1553.41	0.012548
1553.89	0.00475878	1553.89	0.00266642	1553.89	0.00318304	1553.89	0.00417818	1553.89	0.00573166	1553.89	0.00678039	1553.89	0.0144984	1553.89	0.0135039	1553.89	0.0124294
1554.37	0.00487779	1554.37	0.00274345	1554.37	0.00322697	1554.37	0.0041952	1554.37	0.0057056	1554.37	0.00673962	1554.37	0.0144372	1554.37	0.0134325	1554.37	0.0123563
1554.85	0.0050119	1554.85	0.00282543	1554.85	0.00327561	1554.85	0.00422114	1554.85	0.00567742	1554.85	0.0066914	1554.85	0.0143587	1554.85	0.0133262	1554.85	0.0122383
1555.33	0.00516698	1555.33	0.00290532	1555.33	0.00330924	1555.33	0.0042287	1555.33	0.00561316	1555.33	0.00659434	1555.33	0.014209	1555.33	0.0131272	1555.33	0.0120063
1555.82	0.00536944	1555.82	0.00299999	1555.82	0.00333274	1555.82	0.00421174	1555.82	0.00550269	1555.82	0.0064345	1555.82	0.0139679	1555.82	0.0128164	1555.82	0.0116376
1556.3	0.00565567	1556.3	0.00314095	1556.3	0.0033701	1556.3	0.00418134	1556.3	0.00535783	1556.3	0.00622568	1556.3	0.0136515	1556.3	0.0124151	1556.3	0.0111583
1556.78	0.00605818	1556.78	0.00336306	1556.78	0.00345493	1556.78	0.00415987	1556.78	0.00520745	1556.78	0.0060055	1556.78	0.0133095	1556.78	0.0119822	1556.78	0.0106413
1557.26	0.00658411	1557.26	0.00368714	1557.26	0.00361721	1557.26	0.00417072	1557.26	0.005091	1557.26	0.0058303	1557.26	0.0130217	1557.26	0.0116114	1557.26	0.0102027
1557.74	0.00718268	1557.74	0.00409467	1557.74	0.00386451	1557.74	0.00422839	1557.74	0.00505143	1557.74	0.00576729	1557.74	0.0128911	1557.74	0.0114258	1557.74	0.00999528
1558.23	0.00770918	1558.23	0.00449646	1558.23	0.00415437	1558.23	0.00432229	1558.23	0.00511716	1558.23	0.00587102	1558.23	0.0130126	1558.23	0.0115426	1558.23	0.0101651
1558.71	0.00794449	1558.71	0.00473517	1558.71	0.00438454	1558.71	0.00440927	1558.71	0.00527662	1558.71	0.00613907	1558.71	0.0134059	1558.71	0.0119949	1558.71	0.0107512
1559.19	0.0077293	1559.19	0.00467295	1559.19	0.00444099	1559.19	0.00443381	1559.19	0.0054681	1559.19	0.0064851	1559.19	0.0139588	1559.19	0.0126581	1559.19	0.0115955
1559.67	0.00711426	1559.67	0.00431208	1559.67	0.00429023	1559.67	0.00437474	1559.67	0.00562003	1559.67	0.0067884	1559.67	0.0144859	1559.67	0.0133106	1559.67	0.0124182
1560.15	0.00631804	1560.15	0.00378839	1560.15	0.00400036	1560.15	0.00425909	1560.15	0.00569969	1560.15	0.00697802	1560.15	0.0148569	1560.15	0.013786	1560.15	0.013011
1560.64	0.005553	1560.64	0.00325459	1560.64	0.00367088	1560.64	0.00413082	1560.64	0.00571747	1560.64	0.00705387	1560.64	0.0150496	1560.64	0.014045	1560.64	0.0133262
1561.12	0.00493214	1561.12	0.00280252	1561.12	0.00337229	1561.12	0.00402152	1561.12	0.00569956	1561.12	0.00705121	1561.12	0.0151073	1561.12	0.0141306	1561.12	0.0134209
1561.6	0.00448564	1561.6	0.00246511	1561.6	0.00313741	1561.6	0.00394595	1561.6	0.00566945	1561.6	0.00700868	1561.6	0.0150864	1561.6	0.0141084	1561.6	0.0133793
1562.08	0.0042018	1562.08	0.00224249	1562.08	0.00297448	1562.08	0.00390704	1562.08	0.0056424	1562.08	0.00695455	1562.08	0.0150323	1562.08	0.014035	1562.08	0.0132739
1562.57	0.00405356	1562.57	0.00212048	1562.57	0.00287959	1562.57	0.00390223	1562.57	0.00562719	1562.57	0.00690783	1562.57	0.0149761	1562.57	0.0139534	1562.57	0.0131582
1563.05	0.00400784	1563.05	0.00207843	1563.05	0.00284287	1563.05	0.0039254	1563.05	0.0056279	1563.05	0.00687978	1563.05	0.0149366	1563.05	0.0138942	1563.05	0.0130692
1563.53	0.004027	1563.53	0.00209075	1563.53	0.0028489	1563.53	0.00396706	1563.53	0.00564422	1563.53	0.00687457	1563.53	0.0149215	1563.53	0.0138754	1563.53	0.0130272
1564.01	0.0040711	1564.01	0.00212745	1564.01	0.00287755	1564.01	0.00401429	1564.01	0.00567053	1564.01	0.00688835	1564.01	0.0149272	1564.01	0.0139001	1564.01	0.0130343
1564.49	0.00410462	1564.49	0.0021598	1564.49	0.00290696	1564.49	0.00405287	1564.49	0.00569724	1564.49	0.00690986	1564.49	0.0149394	1564.49	0.0139548	1564.49	0.0130727
1564.98	0.0041065	1564.98	0.0021674	1564.98	0.00291913	1564.98	0.0040708	1564.98	0.00571267	1564.98	0.00692316	1564.98	0.0149375	1564.98	0.0140119	1564.98	0.0131097
1565.46	0.004078	1565.46	0.00214597	1565.46	0.00290616	1565.46	0.00406259	1565.46	0.00570715	1565.46	0.00691304	1565.46	0.0149017	1565.46	0.0140391	1565.46	0.0131077
1565.94	0.0040417	1565.94	0.00210874	1565.94	0.00287379	1565.94	0.00403188	1565.94	0.00567817	1565.94	0.00687216	1565.94	0.0148222	1565.94	0.0140126	1565.94	0.0130413
1566.42	0.00403142	1566.42	0.00208024	1566.42	0.00283815	1566.42	0.00399012	1566.42	0.00563101	1566.42	0.00680391	1566.42	0.0147037	1566.42	0.0139268	1566.42	0.012907
1566.9	0.00407816	1566.9	0.00208647	1566.9	0.00281986	1566.9	0.00395252	1566.9	0.00557782	1566.9	0.00672241	1566.9	0.0145652	1566.9	0.0137963	1566.9	0.0127262
1567.39	0.00419743	1567.39	0.00214511	1567.39	0.00283651	1567.39	0.00393402	1567.39	0.00553498	1567.39	0.00664957	1567.39	0.0144373	1567.39	0.013654	1567.39	0.0125412
1567.87	0.00438029	1567.87	0.00225724	1567.87	0.00289596	1567.87	0.00394416	1567.87	0.00551772	1567.87	0.00660899	1567.87	0.0143553	1567.87	0.0135421	1567.87	0.0124062
1568.35	0.00458839	1568.35	0.00240224	1568.35	0.00299028	1568.35	0.00398298	1568.35	0.00553531	1568.35	0.00661888	1568.35	0.0143491	1568.35	0.0135008	1568.35	0.0123711
1568.83	0.00475933	1568.83	0.00253841	1568.83	0.00309399	1568.83	0.00403845	1568.83	0.00558536	1568.83	0.00668316	1568.83	0.0144306	1568.83	0.0135524	1568.83	0.0124631
1569.32	0.00482584	1569.32	0.00261437	1569.32	0.00316931	1569.32	0.00408775	1569.32	0.00565096	1569.32	0.00678502	1569.32	0.014582	1569.32	0.0136872	1569.32	0.012666
1569.8	0.00474721	1569.8	0.00259215	1569.8	0.00318212	1569.8	0.0041067	1569.8	0.0057064	1569.8	0.0068902	1569.8	0.0147569	1569.8	0.0138613	1569.8	0.0129183
1570.28	0.00453228	1570.28	0.00246657	1570.28	0.0031182	1570.28	0.00408116	1570.28	0.00572817	1570.28	0.00696112	1570.28	0.0148976	1570.28	0.0140137	1570.28	0.0131365
1570.76	0.00423451	1570.76	0.00226659	1570.76	0.00298888	1570.76	0.00401257	1570.76	0.00570474	1570.76	0.00697254	1570.76	0.0149593	1570.76	0.0140927	1570.76	0.0132503
1571.24	0.00392313	1571.24	0.00203801	1571.24	0.0028223	1571.24	0.00391451	1571.24	0.00563879	1571.24	0.00691889	1571.24	0.0149251	1571.24	0.0140742	1571.24	0.0132276
1571.73	0.00365507	1571.73	0.00182225	1571.73	0.00264769	1571.73	0.00380282	1571.73	0.00553967	1571.73	0.00680836	1571.73	0.014801	1571.73	0.0139585	1571.73	0.0130726
1572.21	0.00346241	1572.21	0.00164594	1572.21	0.00248626	1572.21	0.00368978	1572.21	0.00541812	1572.21	0.00665583	1572.21	0.0146066	1572.21	0.0137628	1572.21	0.0128129
1572.69	0.00335608	1572.69	0.00152055	1572.69	0.00234964	1572.69	0.00358159	1572.69	0.00528173	1572.69	0.00647605	1572.69	0.0143652	1572.69	0.0135093	1572.69	0.0124846
1573.17	0.00333365	1573.17	0.00144843	1573.17	0.00224254	1573.17	0.00348058	1573.17	0.00513669	1573.17	0.00628319	1573.17	0.0141001	1573.17	0.0132224	1573.17	0.0121259
1573.65	0.00338729	1573.65	0.00142886	1573.65	0.00216871	1573.65	0.00338926	1573.65	0.00499102	1573.65	0.00609394	1573.65	0.0138375	1573.65	0.0129309	1573.65	0.011779
1574.14	0.00350668	1574.14	0.00146117	1574.14	0.00213306	1574.14	0.00331313	1574.14	0.00485793	1574.14	0.00592975	1574.14	0.013608	1574.14	0.0126702	1574.14	0.0114906
1574.62	0.00367738	1574.62	0.0015441	1574.62	0.00214277	1574.62	0.00326324	1574.62	0.00475898	1574.62	0.00581914	1574.62	0.0134503	1574.62	0.0124861	1574.62	0.0113142
1575.1	0.0038762	1575.1	0.00167169	1575.1	0.00220429	1575.1	0.00325458	1575.1	0.00472219	1575.1	0.00579453	1575.1	0.0134058	1575.1	0.012429	1575.1	0.0113011
1575.58	0.00406456	1575.58	0.0018244	1575.58	0.00231248	1575.58	0.00329686	1575.58	0.00476832	1575.58	0.00587585	1575.58	0.0134997	1575.58	0.0125312	1575.58	0.0114756
1576.07	0.00419533	1576.07	0.00196752	1576.07	0.00244531	1576.07	0.00338528	1576.07	0.00489668	1576.07	0.0060534	1576.07	0.0137202	1576.07	0.0127822	1576.07	0.0118088
1576.55	0.00422899	1576.55	0.00206024	1576.55	0.00256532	1576.55	0.003495	1576.55	0.00507443	1576.55	0.00628133	1576.55	0.0140105	1576.55	0.013118	1576.55	0.0122145
1577.03	0.00415496	1577.03	0.00207582	1577.03	0.00263805	1577.03	0.00359249	1577.03	0.00525111	1577.03	0.00649658	1577.03	0.0142916	1577.03	0.0134478	1577.03	0.0125857
1577.51	0.00399414	1577.51	0.00201225	1577.51	0.00264603	1577.51	0.00365061	1577.51	0.00538152	1577.51	0.00664801	1577.51	0.0144982	1577.51	0.0136958	1577.51	0.0128417
1577.99	0.00378608	1577.99	0.00189037	1577.99	0.00259504	1577.99	0.00366043	1577.99	0.00544549	1577.99	0.0067159	1577.99	0.0146036	1577.99	0.0138307	1577.99	0.012957
1578.48	0.00357112	1578.48	0.0017406	1578.48	0.00250561	1578.48	0.00362951	1578.48	0.00544746	1578.48	0.00670964	1578.48	0.0146166	1578.48	0.0138631	1578.48	0.0129525
1578.96	0.00338018	1578.96	0.0015925	1578.96	0.00240273	1578.96	0.00357514	1578.96	0.00540779	1578.96	0.00665534	1578.96	0.0145675	1578.96	0.0138287	1578.96	0.012875
1579.44	0.00323159	1579.44	0.00146883	1579.44	0.00230941	1579.44	0.00351739	1579.44	0.00535315	1579.44	0.00658473	1579.44	0.0144941	1579.44	0.0137715	1579.44	0.012777
1579.92	0.00313082	1579.92	0.00138211	1579.92	0.00224061	1579.92	0.00347205	1579.92	0.00530592	1579.92	0.00652388	1579.92	0.0144282	1579.92	0.0137269	1579.92	0.0127012
1580.4	0.00307294	1580.4	0.00133431	1580.4	0.002202	1580.4	0.00344804	1580.4	0.0052805	1580.4	0.00648858	1580.4	0.01439	1580.4	0.0137155	1580.4	0.012672
1580.89	0.00304548	1580.89	0.00131806	1580.89	0.00218929	1580.89	0.00344511	1580.89	0.00527892	1580.89	0.00648098	1580.89	0.0143834	1580.89	0.0137375	1580.89	0.0126913
1581.37	0.00303322	1581.37	0.00132017	1581.37	0.00219128	1581.37	0.00345521	1581.37	0.00529281	1581.37	0.00649187	1581.37	0.0143985	1581.37	0.0137764	1581.37	0.0127414
1581.85	0.00302396	1581.85	0.00132701	1581.85	0.00219519	1581.85	0.00346703	1581.85	0.00530807	1581.85	0.00650606	1581.85	0.0144173	1581.85	0.0138079	1581.85	0.0127947
1582.33	0.00301131	1582.33	0.0013288	1582.33	0.00219143	1582.33	0.00347065	1582.33	0.00531199	1582.33	0.00650997	1582.33	0.0144231	1582.33	0.0138116	1582.33	0.0128266
1582.82	0.00299565	1582.82	0.0013227	1582.82	0.00217685	1582.82	0.00346183	1582.82	0.00529897	1582.82	0.00649741	1582.82	0.0144088	1582.82	0.0137809	1582.82	0.0128259
1583.3	0.00298075	1583.3	0.00131082	1583.3	0.00215436	1583.3	0.00344247	1583.3	0.00527143	1583.3	0.00647084	1583.3	0.0143775	1583.3	0.0137231	1583.3	0.0127962
1583.78	0.00297023	1583.78	0.00129726	1583.78	0.00212955	1583.78	0.00341769	1583.78	0.00523728	1583.78	0.00643677	1583.78	0.0143392	1583.78	0.0136545	1583.78	0.0127513
1584.26	0.00296496	1584.26	0.00128482	1584.26	0.00210709	1584.26	0.00339266	1584.26	0.0052046	1584.26	0.00640219	1584.26	0.0143045	1584.26	0.0135916	1584.26	0.0127055
1584.74	0.00296294	1584.74	0.00127406	1584.74	0.00208878	1584.74	0.00336993	1584.74	0.00517824	1584.74	0.00636987	1584.74	0.014279	1584.74	0.0135441	1584.74	0.0126675
1585.23	0.00296131	1585.23	0.00126387	1585.23	0.00207427	1585.23	0.00334924	1585.23	0.00515849	1585.23	0.00633881	1585.23	0.0142621	1585.23	0.0135124	1585.23	0.0126377
1585.71	0.00295909	1585.71	0.00125411	1585.71	0.00206285	1585.71	0.00332964	1585.71	0.00514327	1585.71	0.00630664	1585.71	0.0142494	1585.71	0.0134911	1585.71	0.012612
1586.19	0.00295873	1586.19	0.0012471	1586.19	0.00205565	1586.19	0.00331145	1586.19	0.00513045	1586.19	0.00627343	1586.19	0.0142372	1586.19	0.0134739	1586.19	0.0125865
1586.67	0.00296489	1586.67	0.0012472	1586.67	0.00205618	1586.67	0.00329751	1586.67	0.00512101	1586.67	0.00624384	1586.67	0.0142256	1586.67	0.013459	1586.67	0.0125626
1587.15	0.00298236	1587.15	0.00125913	1587.15	0.00206881	1587.15	0.00329262	1587.15	0.00511851	1587.15	0.0062255	1587.15	0.0142195	1587.15	0.0134498	1587.15	0.0125466
1587.64	0.0030123	1587.64	0.00128478	1587.64	0.00209561	1587.64	0.00330037	1587.64	0.00512628	1587.64	0.00622529	1587.64	0.0142239	1587.64	0.0134509	1587.64	0.0125449
1588.12	0.00305152	1588.12	0.00132172	1588.12	0.0021347	1588.12	0.00332144	1588.12	0.00514534	1588.12	0.00624533	1588.12	0.0142414	1588.12	0.0134652	1588.12	0.0125598
1588.6	0.00309238	1588.6	0.0013623	1588.6	0.00217863	1588.6	0.00335048	1588.6	0.00517102	1588.6	0.0062797	1588.6	0.0142674	1588.6	0.013488	1588.6	0.0125836
1589.08	0.00312627	1589.08	0.00139718	1589.08	0.0022175	1589.08	0.00337935	1589.08	0.00519541	1589.08	0.00631646	1589.08	0.014292	1589.08	0.0135099	1589.08	0.012602
1589.57	0.00314711	1589.57	0.00141841	1589.57	0.00224206	1589.57	0.00339858	1589.57	0.00520937	1589.57	0.00634187	1589.57	0.0143029	1589.57	0.013519	1589.57	0.0125981
1590.05	0.00315409	1590.05	0.00142348	1590.05	0.0022485	1590.05	0.00340306	1590.05	0.00520758	1590.05	0.00634686	1590.05	0.014292	1590.05	0.0135084	1590.05	0.0125619
1590.53	0.00315211	1590.53	0.00141609	1590.53	0.00223945	1590.53	0.00339316	1590.53	0.00519131	1590.53	0.00633036	1590.53	0.0142596	1590.53	0.0134789	1590.53	0.0124945
1591.01	0.00314956	1591.01	0.00140489	1591.01	0.00222335	1591.01	0.0033753	1591.01	0.00516769	1591.01	0.00630016	1591.01	0.0142141	1591.01	0.0134396	1591.01	0.0124092
1591.49	0.00315455	1591.49	0.0013993	1591.49	0.00221003	1591.49	0.00335846	1591.49	0.00514643	1591.49	0.0062679	1591.49	0.0141682	1591.49	0.0134023	1591.49	0.0123252
1591.98	0.00317233	1591.98	0.00140639	1591.98	0.00220758	1591.98	0.00335019	1591.98	0.00513519	1591.98	0.00624385	1591.98	0.0141332	1591.98	0.0133765	1591.98	0.0122601
1592.46	0.00320317	1592.46	0.00142815	1592.46	0.00221895	1592.46	0.00335422	1592.46	0.00513679	1592.46	0.00623376	1592.46	0.014115	1592.46	0.0133655	1592.46	0.0122244
1592.94	0.00324316	1592.94	0.00146124	1592.94	0.00224138	1592.94	0.00336878	1592.94	0.00514789	1592.94	0.00623611	1592.94	0.014112	1592.94	0.0133646	1592.94	0.0122171
1593.42	0.00328534	1593.42	0.00149872	1593.42	0.00226854	1593.42	0.00338839	1593.42	0.00516193	1593.42	0.00624527	1593.42	0.0141176	1593.42	0.0133665	1593.42	0.0122296
1593.9	0.00332242	1593.9	0.00153256	1593.9	0.0022931	1593.9	0.0034068	1593.9	0.0051718	1593.9	0.0062552	1593.9	0.0141247	1593.9	0.0133648	1593.9	0.0122503
1594.39	0.003348	1594.39	0.00155608	1594.39	0.00230956	1594.39	0.00341938	1594.39	0.00517441	1594.39	0.0062625	1594.39	0.014129	1594.39	0.0133583	1594.39	0.0122709
1594.87	0.00335789	1594.87	0.00156496	1594.87	0.00231497	1594.87	0.0034246	1594.87	0.00517036	1594.87	0.00626773	1594.87	0.0141311	1594.87	0.0133509	1594.87	0.0122881
1595.35	0.00334957	1595.35	0.00155709	1595.35	0.00230862	1595.35	0.00342259	1595.35	0.0051624	1595.35	0.00627268	1595.35	0.0141333	1595.35	0.0133472	1595.35	0.0123019
1595.83	0.00332307	1595.83	0.00153274	1595.83	0.0022913	1595.83	0.00341464	1595.83	0.00515369	1595.83	0.00627825	1595.83	0.0141377	1595.83	0.0133489	1595.83	0.0123136
1596.32	0.00328116	1596.32	0.00149383	1596.32	0.00226418	1596.32	0.00340128	1596.32	0.00514441	1596.32	0.00628183	1596.32	0.0141424	1596.32	0.0133515	1596.32	0.0123212
1596.8	0.00322917	1596.8	0.00144416	1596.8	0.00222898	1596.8	0.00338187	1596.8	0.00513233	1596.8	0.00627806	1596.8	0.0141425	1596.8	0.0133459	1596.8	0.0123204
1597.28	0.00317542	1597.28	0.00139021	1597.28	0.00218939	1597.28	0.00335757	1597.28	0.00511564	1597.28	0.00626277	1597.28	0.0141335	1597.28	0.0133244	1597.28	0.012308
1597.76	0.00312983	1597.76	0.0013409	1597.76	0.00215183	1597.76	0.00333165	1597.76	0.00509512	1597.76	0.00623661	1597.76	0.0141154	1597.76	0.0132858	1597.76	0.0122858
1598.24	0.0031019	1598.24	0.00130564	1598.24	0.00212419	1598.24	0.0033109	1598.24	0.00507651	1598.24	0.00620656	1598.24	0.0140945	1598.24	0.0132388	1598.24	0.012262
1598.72	0.00309821	1598.72	0.00129331	1598.72	0.00211491	1598.72	0.0033035	1598.72	0.00506847	1598.72	0.00618457	1598.72	0.0140824	1598.72	0.0131999	1598.72	0.0122502
1599.21	0.003121	1599.21	0.00130913	1599.21	0.00212976	1599.21	0.00331731	1599.21	0.00508042	1599.21	0.00618368	1599.21	0.0140921	1599.21	0.0131872	1599.21	0.0122645
1599.69	0.00316717	1599.69	0.00135256	1599.69	0.00216925	1599.69	0.0033553	1599.69	0.00511704	1599.69	0.00621124	1599.69	0.0141314	1599.69	0.0132131	1599.69	0.0123125
1600.17	0.00322886	1600.17	0.00141708	1600.17	0.00222767	1600.17	0.0034141	1600.17	0.00517589	1600.17	0.00626581	1600.17	0.0141989	1600.17	0.013278	1600.17	0.0123922
1600.65	0.00329546	1600.65	0.00149087	1600.65	0.00229374	1600.65	0.00348359	1600.65	0.00524618	1600.65	0.00633588	1600.65	0.0142828	1600.65	0.0133685	1600.65	0.01249
1601.14	0.00335621	1601.14	0.00156034	1601.14	0.00235397	1601.14	0.00354981	1601.14	0.00531243	1601.14	0.00640334	1601.14	0.0143645	1601.14	0.0134632	1601.14	0.012587
1601.62	0.00340213	1601.62	0.00161283	1601.62	0.00239632	1601.62	0.00359914	1601.62	0.00535913	1601.62	0.00645027	1601.62	0.0144253	1601.62	0.013539	1601.62	0.0126638
1602.1	0.00342841	1602.1	0.00164035	1602.1	0.00241384	1602.1	0.00362289	1602.1	0.00537676	1602.1	0.0064649	1602.1	0.0144529	1602.1	0.0135799	1602.1	0.0127085
1602.58	0.00343384	1602.58	0.00164055	1602.58	0.00240562	1602.58	0.00361894	1602.58	0.00536326	1602.58	0.00644454	1602.58	0.0144443	1602.58	0.0135804	1602.58	0.0127175
1603.06	0.00342073	1603.06	0.0016171	1603.06	0.00237663	1603.06	0.00359278	1603.06	0.00532485	1603.06	0.00639595	1603.06	0.0144059	1603.06	0.0135454	1603.06	0.0126956
1603.55	0.0033952	1603.55	0.00157832	1603.55	0.0023356	1603.55	0.00355362	1603.55	0.00527238	1603.55	0.00633101	1603.55	0.0143494	1603.55	0.0134854	1603.55	0.0126508
1604.03	0.00336561	1604.03	0.00153528	1604.03	0.00229261	1604.03	0.00351259	1604.03	0.00521748	1604.03	0.00626266	1604.03	0.014287	1604.03	0.0134127	1604.03	0.0125916
1604.51	0.00334222	1604.51	0.0014999	1604.51	0.00225709	1604.51	0.00347927	1604.51	0.00516958	1604.51	0.00620157	1604.51	0.0142282	1604.51	0.0133369	1604.51	0.0125243
1604.99	0.0033353	1604.99	0.00148279	1604.99	0.00223692	1604.99	0.00346025	1604.99	0.00513476	1604.99	0.00615449	1604.99	0.0141783	1604.99	0.0132652	1604.99	0.0124549
1605.47	0.00335316	1605.47	0.00149154	1605.47	0.00223735	1605.47	0.00345885	1605.47	0.00511619	1605.47	0.00612548	1605.47	0.0141397	1605.47	0.0132042	1605.47	0.0123898
1605.96	0.00339986	1605.96	0.00152875	1605.96	0.00226093	1605.96	0.0034756	1605.96	0.00511505	1605.96	0.00611705	1605.96	0.0141138	1605.96	0.01316	1605.96	0.0123375
1606.44	0.00347293	1606.44	0.00159172	1606.44	0.00230634	1606.44	0.00350821	1606.44	0.00513063	1606.44	0.00612984	1606.44	0.0141005	1606.44	0.0131382	1606.44	0.0123061
1606.92	0.00356333	1606.92	0.0016716	1606.92	0.00236821	1606.92	0.00355197	1606.92	0.00516082	1606.92	0.00616246	1606.92	0.014099	1606.92	0.0131423	1606.92	0.0123004
1607.4	0.00365698	1607.4	0.00175544	1607.4	0.00243719	1607.4	0.00360027	1607.4	0.00520111	1607.4	0.00621071	1607.4	0.0141068	1607.4	0.0131712	1607.4	0.0123197
1607.89	0.00373706	1607.89	0.00182759	1607.89	0.00250062	1607.89	0.0036442	1607.89	0.00524367	1607.89	0.00626551	1607.89	0.0141174	1607.89	0.0132167	1607.89	0.0123544
1608.37	0.00378885	1608.37	0.0018746	1608.37	0.00254627	1608.37	0.00367527	1608.37	0.00527946	1608.37	0.00631601	1608.37	0.0141239	1608.37	0.0132669	1608.37	0.0123907
1608.85	0.00380314	1608.85	0.00188778	1608.85	0.00256523	1608.85	0.00368695	1608.85	0.0053004	1608.85	0.00635174	1608.85	0.0141203	1608.85	0.0133102	1608.85	0.0124147
1609.33	0.00377816	1609.33	0.00186543	1609.33	0.00255402	1609.33	0.00367676	1609.33	0.00530219	1609.33	0.00636607	1609.33	0.014104	1609.33	0.0133384	1609.33	0.012418
1609.81	0.00371872	1609.81	0.00181236	1609.81	0.0025158	1609.81	0.00364644	1609.81	0.00528549	1609.81	0.00635803	1609.81	0.0140768	1609.81	0.0133506	1609.81	0.0123999
1610.3	0.00363405	1610.3	0.00173709	1610.3	0.00245699	1610.3	0.00360051	1610.3	0.00525343	1610.3	0.0063298	1610.3	0.0140422	1610.3	0.0133473	1610.3	0.0123631
1610.78	0.00353534	1610.78	0.00164949	1610.78	0.00238554	1610.78	0.00354421	1610.78	0.0052106	1610.78	0.00628487	1610.78	0.0140012	1610.78	0.0133283	1610.78	0.0123084
1611.26	0.00343429	1611.26	0.00155825	1611.26	0.00230766	1611.26	0.0034808	1611.26	0.00515771	1611.26	0.00622249	1611.26	0.0139489	1611.26	0.0132855	1611.26	0.012229
1611.74	0.003343	1611.74	0.00147141	1611.74	0.0022276	1611.74	0.00341184	1611.74	0.00509302	1611.74	0.00613973	1611.74	0.0138752	1611.74	0.0132053	1611.74	0.0121119
1612.22	0.00327231	1612.22	0.0013944	1612.22	0.00214661	1612.22	0.00333596	1612.22	0.00501113	1612.22	0.00602967	1612.22	0.0137665	1612.22	0.0130708	1612.22	0.01194
1612.71	0.00323265	1612.71	0.00133318	1612.71	0.00206688	1612.71	0.00325258	1612.71	0.00490812	1612.71	0.00588863	1612.71	0.0136139	1612.71	0.0128719	1612.71	0.0117042
1613.19	0.00323195	1613.19	0.00129273	1613.19	0.00199124	1613.19	0.00316185	1613.19	0.00478298	1613.19	0.00571737	1613.19	0.0134163	1613.19	0.0126097	1613.19	0.0114071
1613.67	0.00327633	1613.67	0.00127916	1613.67	0.00192621	1613.67	0.00306807	1613.67	0.00464177	1613.67	0.00552592	1613.67	0.013186	1613.67	0.0123027	1613.67	0.0110709
1614.15	0.00336733	1614.15	0.00129783	1614.15	0.00188068	1614.15	0.00297865	1614.15	0.0044979	1614.15	0.00533325	1614.15	0.012948	1614.15	0.0119856	1614.15	0.0107354
1614.63	0.00350085	1614.63	0.0013527	1614.63	0.00186566	1614.63	0.00290528	1614.63	0.00437202	1614.63	0.00516721	1614.63	0.0127395	1614.63	0.0117083	1614.63	0.0104562
1615.12	0.00366361	1615.12	0.00144313	1615.12	0.00189135	1615.12	0.00286158	1615.12	0.00428944	1615.12	0.00506071	1615.12	0.0126045	1615.12	0.0115279	1615.12	0.0102956
1615.6	0.00383137	1615.6	0.00156003	1615.6	0.00196148	1615.6	0.00286021	1615.6	0.00427409	1615.6	0.00504349	1615.6	0.0125826	1615.6	0.0114956	1615.6	0.010306
1616.08	0.00397102	1616.08	0.00168472	1616.08	0.0020691	1616.08	0.00290763	1616.08	0.00433887	1616.08	0.0051306	1616.08	0.0126935	1616.08	0.0116347	1616.08	0.0105057
1616.56	0.0040507	1616.56	0.001791	1616.56	0.00219333	1616.56	0.00299768	1616.56	0.0044751	1616.56	0.00530803	1616.56	0.0129188	1616.56	0.0119203	1616.56	0.0108569
1617.05	0.00405512	1617.05	0.00185749	1617.05	0.00230784	1617.05	0.00311308	1617.05	0.00465326	1617.05	0.00553622	1617.05	0.0132053	1617.05	0.0122833	1617.05	0.0112735
1617.53	0.00399353	1617.53	0.00187655	1617.53	0.00239165	1617.53	0.00323229	1617.53	0.00483502	1617.53	0.00576538	1617.53	0.013487	1617.53	0.0126389	1617.53	0.0116574
1618.01	0.00389451	1618.01	0.0018574	1618.01	0.00243853	1618.01	0.00333903	1618.01	0.00499072	1618.01	0.00595749	1618.01	0.0137139	1618.01	0.0129234	1618.01	0.0119398
1618.49	0.0037914	1618.49	0.00181868	1618.49	0.0024551	1618.49	0.00342554	1618.49	0.00510594	1618.49	0.00609474	1618.49	0.0138642	1618.49	0.013109	1618.49	0.0120958
1618.97	0.00371279	1618.97	0.00178147	1618.97	0.00245524	1618.97	0.00349212	1618.97	0.00518022	1618.97	0.00617687	1618.97	0.0139398	1618.97	0.0131978	1618.97	0.0121348
1619.46	0.00367937	1619.46	0.00176365	1619.46	0.00245361	1619.46	0.00354328	1619.46	0.00522056	1619.46	0.00621214	1619.46	0.0139545	1619.46	0.0132064	1619.46	0.0120828
1619.94	0.00370396	1619.94	0.00177867	1619.94	0.00246289	1619.94	0.00358503	1619.94	0.00523594	1619.94	0.00621164	1619.94	0.0139262	1619.94	0.0131562	1619.94	0.0119707
1620.42	0.00379217	1620.42	0.00183458	1620.42	0.00249152	1620.42	0.00362243	1620.42	0.00523485	1620.42	0.00618602	1620.42	0.0138719	1620.42	0.0130678	1620.42	0.011829
1620.9	0.00394087	1620.9	0.00193314	1620.9	0.00254416	1620.9	0.00366033	1620.9	0.00522616	1620.9	0.00614684	1620.9	0.0138094	1620.9	0.0129641	1620.9	0.011691
1621.38	0.00413501	1621.38	0.00206657	1621.38	0.00261901	1621.38	0.0037011	1621.38	0.0052176	1621.38	0.00610592	1621.38	0.0137564	1621.38	0.0128691	1621.38	0.0115905
1621.87	0.00434449	1621.87	0.00221611	1621.87	0.00270721	1621.87	0.00374403	1621.87	0.005216	1621.87	0.00607543	1621.87	0.0137288	1621.87	0.0128071	1621.87	0.0115593
1622.35	0.0045269	1622.35	0.00235208	1622.35	0.00279215	1622.35	0.00378379	1622.35	0.00522417	1622.35	0.00606334	1622.35	0.0137363	1622.35	0.0127957	1622.35	0.0116151
1622.83	0.0046385	1622.83	0.00244139	1622.83	0.00285312	1622.83	0.00381149	1622.83	0.00524005	1622.83	0.00607042	1622.83	0.0137768	1622.83	0.012837	1622.83	0.0117507
1623.31	0.00465204	1623.31	0.00246085	1623.31	0.00287348	1623.31	0.00381848	1623.31	0.00525625	1623.31	0.0060884	1623.31	0.0138347	1623.31	0.0129142	1623.31	0.01193
1623.8	0.00457048	1623.8	0.00240822	1623.8	0.00284812	1623.8	0.00380061	1623.8	0.00526407	1623.8	0.00610385	1623.8	0.013887	1623.8	0.0129967	1623.8	0.0120994
1624.28	0.00442766	1624.28	0.00230469	1624.28	0.00278721	1624.28	0.00376275	1624.28	0.00525848	1624.28	0.00610589	1624.28	0.0139141	1624.28	0.0130555	1624.28	0.0122107
1624.76	0.00427216	1624.76	0.00218455	1624.76	0.00271124	1624.76	0.00371606	1624.76	0.00524109	1624.76	0.00609179	1624.76	0.0139086	1624.76	0.0130758	1624.76	0.0122402
1625.24	0.00414781	1625.24	0.00208171	1625.24	0.00264303	1625.24	0.00367505	1625.24	0.00521927	1625.24	0.00606843	1625.24	0.0138773	1625.24	0.0130627	1625.24	0.0121952
1625.72	0.00408013	1625.72	0.00201834	1625.72	0.00259943	1625.72	0.00365098	1625.72	0.00520274	1625.72	0.00604898	1625.72	0.013837	1625.72	0.0130359	1625.72	0.0121057
1626.21	0.00407154	1626.21	0.00200018	1626.21	0.00258755	1626.21	0.00365002	1626.21	0.00519982	1626.21	0.00604777	1626.21	0.0138077	1626.21	0.0130214	1626.21	0.0120128
1626.69	0.00410313	1626.69	0.00201621	1626.69	0.00260246	1626.69	0.00366897	1626.69	0.00521295	1626.69	0.00607336	1626.69	0.0138038	1626.69	0.01304	1626.69	0.0119524
1627.17	0.00414265	1627.17	0.00204402	1627.17	0.00263052	1627.17	0.00369815	1627.17	0.00523857	1627.17	0.00612593	1627.17	0.0138307	1627.17	0.0131001	1627.17	0.0119466
1627.65	0.00415431	1627.65	0.00205607	1627.65	0.00265172	1627.65	0.00372175	1627.65	0.00526582	1627.65	0.00619377	1627.65	0.0138801	1627.65	0.0131906	1627.65	0.0119932
1628.13	0.00411339	1628.13	0.00203129	1628.13	0.00264914	1628.13	0.00372563	1628.13	0.00528219	1628.13	0.00625854	1628.13	0.0139347	1628.13	0.0132875	1628.13	0.0120707
1628.62	0.00401488	1628.62	0.00196272	1628.62	0.0026144	1628.62	0.00370232	1628.62	0.00527861	1628.62	0.00630153	1628.62	0.013975	1628.62	0.0133617	1628.62	0.0121467
1629.1	0.00387504	1629.1	0.00185958	1629.1	0.00255112	1629.1	0.00365412	1629.1	0.00525343	1629.1	0.00631145	1629.1	0.0139873	1629.1	0.0133915	1629.1	0.0121914
1629.58	0.00372282	1629.58	0.00174239	1629.58	0.00247165	1629.58	0.00359099	1629.58	0.00521168	1629.58	0.00628654	1629.58	0.0139673	1629.58	0.0133686	1629.58	0.0121873
1630.06	0.00358845	1630.06	0.00163357	1630.06	0.00239118	1630.06	0.00352521	1630.06	0.00516146	1630.06	0.00623253	1630.06	0.0139177	1630.06	0.0132961	1630.06	0.0121296
1630.55	0.00349448	1630.55	0.00155013	1630.55	0.00232104	1630.55	0.00346563	1630.55	0.00510828	1630.55	0.00615609	1630.55	0.0138421	1630.55	0.0131812	1630.55	0.0120203
1631.03	0.00345318	1631.03	0.00150103	1631.03	0.002267	1631.03	0.00341547	1631.03	0.00505313	1631.03	0.00606218	1631.03	0.0137415	1631.03	0.0130292	1631.03	0.0118619
1631.51	0.00346994	1631.51	0.00148973	1631.51	0.00223067	1631.51	0.00337411	1631.51	0.00499319	1631.51	0.0059526	1631.51	0.0136143	1631.51	0.0128424	1631.51	0.0116564
1631.99	0.0035464	1631.99	0.00151661	1631.99	0.00221154	1631.99	0.00333824	1631.99	0.00492358	1631.99	0.00582706	1631.99	0.0134569	1631.99	0.0126202	1631.99	0.0114052
1632.47	0.00368591	1632.47	0.00158475	1632.47	0.00221235	1632.47	0.00330776	1632.47	0.00484383	1632.47	0.00568928	1632.47	0.0132721	1632.47	0.0123678	1632.47	0.0111183
1632.96	0.00389398	1632.96	0.00170088	1632.96	0.00224077	1632.96	0.00328726	1632.96	0.00476026	1632.96	0.00554986	1632.96	0.0130733	1632.96	0.012102	1632.96	0.0108196
1633.44	0.00417624	1633.44	0.00187512	1633.44	0.00231053	1633.44	0.00328838	1633.44	0.00468989	1633.44	0.00543106	1633.44	0.0128907	1633.44	0.0118584	1633.44	0.0105545
1633.92	0.00452996	1633.92	0.00211502	1633.92	0.00243697	1633.92	0.003327	1633.92	0.0046584	1633.92	0.0053648	1633.92	0.0127698	1633.92	0.0116907	1633.92	0.0103889
1634.4	0.00493298	1634.4	0.00241512	1634.4	0.00262894	1634.4	0.00341807	1634.4	0.00469489	1634.4	0.00538758	1634.4	0.0127654	1634.4	0.0116629	1634.4	0.0103975
1634.88	0.00533139	1634.88	0.0027444	1634.88	0.00287569	1634.88	0.00356479	1634.88	0.00481816	1634.88	0.00552375	1634.88	0.0129184	1634.88	0.0118242	1634.88	0.0106332
1635.37	0.00564428	1635.37	0.00304304	1635.37	0.00313768	1635.37	0.0037483	1635.37	0.00501921	1635.37	0.00576474	1635.37	0.0132265	1635.37	0.0121725	1635.37	0.011084
1635.85	0.00579541	1635.85	0.00324177	1635.85	0.00335638	1635.85	0.0039305	1635.85	0.00525653	1635.85	0.00606181	1635.85	0.013628	1635.85	0.0126374	1635.85	0.0116554
1636.33	0.00575486	1636.33	0.00329746	1636.33	0.00348134	1636.33	0.00407033	1636.33	0.00547283	1636.33	0.00634492	1636.33	0.014025	1636.33	0.0131059	1636.33	0.0122063
1636.81	0.00555416	1636.81	0.00321537	1636.81	0.00349722	1636.81	0.00414644	1636.81	0.00562613	1636.81	0.00656021	1636.81	0.0143354	1636.81	0.0134821	1636.81	0.012624
1637.3	0.0052603	1637.3	0.00303769	1637.3	0.00342368	1637.3	0.00416246	1637.3	0.00570568	1637.3	0.0066911	1637.3	0.0145266	1637.3	0.0137277	1637.3	0.0128691
1637.78	0.00493827	1637.78	0.00281506	1637.78	0.00329651	1637.78	0.00413653	1637.78	0.00572465	1637.78	0.00675052	1637.78	0.0146103	1637.78	0.0138559	1637.78	0.0129665
1638.26	0.00463265	1638.26	0.0025883	1638.26	0.00315	1638.26	0.00408953	1638.26	0.0057063	1638.26	0.00676464	1638.26	0.0146209	1638.26	0.0139056	1638.26	0.0129706
1638.74	0.0043659	1638.74	0.00238252	1638.74	0.00300878	1638.74	0.00403708	1638.74	0.00567205	1638.74	0.00675734	1638.74	0.0145944	1638.74	0.0139157	1638.74	0.0129349
1639.22	0.00414618	1639.22	0.00221017	1639.22	0.0028875	1639.22	0.00398907	1639.22	0.0056367	1639.22	0.00674462	1639.22	0.0145576	1639.22	0.0139135	1639.22	0.0128971
1639.71	0.00397382	1639.71	0.002075	1639.71	0.0027926	1639.71	0.00394997	1639.71	0.00560798	1639.71	0.00673331	1639.71	0.0145259	1639.71	0.0139107	1639.71	0.0128738
1640.19	0.00384536	1640.19	0.00197523	1640.19	0.00272412	1640.19	0.0039205	1640.19	0.00558774	1640.19	0.00672222	1640.19	0.0145024	1640.19	0.0139048	1640.19	0.0128623
1640.67	0.00375612	1640.67	0.00190603	1640.67	0.00267843	1640.67	0.00389952	1640.67	0.00557382	1640.67	0.00670628	1640.67	0.0144828	1640.67	0.0138866	1640.67	0.0128475
1641.15	0.00370043	1641.15	0.00186002	1641.15	0.0026487	1641.15	0.00388419	1641.15	0.00556175	1641.15	0.00667857	1641.15	0.0144577	1641.15	0.0138444	1641.15	0.0128092
1641.63	0.00367258	1641.63	0.00183046	1641.63	0.00262781	1641.63	0.0038704	1641.63	0.00554626	1641.63	0.00663321	1641.63	0.0144175	1641.63	0.0137703	1641.63	0.0127303
1642.12	0.00366814	1642.12	0.00181162	1642.12	0.00260937	1642.12	0.00385297	1642.12	0.00552158	1642.12	0.00656547	1642.12	0.0143533	1642.12	0.0136604	1642.12	0.0126007
1642.6	0.0036867	1642.6	0.00180232	1642.6	0.00259072	1642.6	0.00382796	1642.6	0.00548381	1642.6	0.00647394	1642.6	0.0142603	1642.6	0.0135162	1642.6	0.012419
1643.08	0.0037337	1643.08	0.00180718	1643.08	0.00257383	1643.08	0.00379344	1643.08	0.00543094	1643.08	0.00636015	1643.08	0.0141371	1643.08	0.0133419	1643.08	0.0121919
1643.56	0.00382173	1643.56	0.00183785	1643.56	0.00256738	1643.56	0.00375312	1643.56	0.00536656	1643.56	0.00623162	1643.56	0.0139892	1643.56	0.0131468	1643.56	0.0119352
1644.05	0.00397005	1644.05	0.00191299	1644.05	0.00258722	1644.05	0.00371838	1644.05	0.00530194	1644.05	0.00610571	1644.05	0.0138329	1644.05	0.0129489	1644.05	0.0116788
1644.53	0.00419921	1644.53	0.00205451	1644.53	0.00265495	1644.53	0.00370976	1644.53	0.00525912	1644.53	0.00601163	1644.53	0.0136986	1644.53	0.0127801	1644.53	0.0114695
1645.01	0.00452092	1645.01	0.0022803	1645.01	0.00279275	1645.01	0.00375336	1645.01	0.00526831	1645.01	0.00598989	1645.01	0.0136311	1645.01	0.0126867	1645.01	0.0113715
1645.49	0.00492293	1645.49	0.00259049	1645.49	0.00301249	1645.49	0.00387197	1645.49	0.00535987	1645.49	0.00608138	1645.49	0.01368	1645.49	0.0127213	1645.49	0.0114526
1645.97	0.00535438	1645.97	0.00295291	1645.97	0.00330008	1645.97	0.00406963	1645.97	0.00554748	1645.97	0.00630711	1645.97	0.013878	1645.97	0.0129198	1645.97	0.0117544
1646.46	0.00572761	1646.46	0.00329937	1646.46	0.00360779	1646.46	0.00431875	1646.46	0.005811	1646.46	0.00664554	1646.46	0.0142134	1646.46	0.0132721	1646.46	0.0122557
1646.94	0.0059453	1646.94	0.00354306	1646.94	0.00386141	1646.94	0.00456006	1646.94	0.00609045	1646.94	0.00702303	1646.94	0.0146147	1646.94	0.0137025	1646.94	0.0128503
1647.42	0.00594943	1647.42	0.00361943	1647.42	0.00399298	1647.42	0.00472767	1647.42	0.00630876	1647.42	0.00734021	1647.42	0.0149727	1647.42	0.0140923	1647.42	0.013381
1647.9	0.00575112	1647.9	0.00351705	1647.9	0.0039721	1647.9	0.0047802	1647.9	0.00640742	1647.9	0.0075163	1647.9	0.0151889	1647.9	0.0143315	1647.9	0.0137067
1648.38	0.00541905	1648.38	0.00327693	1648.38	0.00381504	1648.38	0.00471545	1648.38	0.00636804	1648.38	0.00751992	1648.38	0.0152136	1648.38	0.0143609	1648.38	0.0137571
1648.87	0.00504226	1648.87	0.0029656	1648.87	0.00356682	1648.87	0.00456139	1648.87	0.00620854	1648.87	0.00736672	1648.87	0.0150505	1648.87	0.0141791	1648.87	0.0135377
1649.35	0.00469908	1649.35	0.00264806	1649.35	0.00327992	1649.35	0.00435742	1649.35	0.00596559	1649.35	0.00709859	1649.35	0.0147371	1649.35	0.0138235	1649.35	0.0131038
1649.83	0.00444576	1649.83	0.00237474	1649.83	0.00299864	1649.83	0.00413834	1649.83	0.00567587	1649.83	0.0067608	1649.83	0.0143203	1649.83	0.0133441	1649.83	0.0125256
1650.31	0.00432138	1650.31	0.00218349	1650.31	0.00275975	1650.31	0.00393245	1650.31	0.00537265	1650.31	0.00639638	1650.31	0.0138498	1650.31	0.0127954	1650.31	0.0118784
1650.8	0.00435541	1650.8	0.00210608	1650.8	0.00259715	1650.8	0.00376353	1650.8	0.00508793	1650.8	0.00604824	1650.8	0.0133799	1650.8	0.0122401	1650.8	0.0112459
1651.28	0.00456875	1651.28	0.00217147	1651.28	0.00254682	1651.28	0.00365559	1651.28	0.0048586	1651.28	0.00576682	1651.28	0.0129804	1651.28	0.0117612	1651.28	0.0107339
1651.76	0.00496158	1651.76	0.00240049	1651.76	0.00264675	1651.76	0.00363747	1651.76	0.00473625	1651.76	0.00562155	1651.76	0.012751	1651.76	0.0114802	1651.76	0.0104863
1652.24	0.00547964	1652.24	0.00277981	1652.24	0.00291739	1652.24	0.00373599	1652.24	0.00478055	1652.24	0.00569209	1652.24	0.0128105	1652.24	0.0115452	1652.24	0.0106635
1652.72	0.00598153	1652.72	0.00322513	1652.72	0.00332115	1652.72	0.00395274	1652.72	0.00502627	1652.72	0.00602267	1652.72	0.0132338	1652.72	0.0120538	1652.72	0.0113468
1653.2	0.00627527	1653.2	0.00358496	1653.2	0.00373969	1653.2	0.00423777	1653.2	0.00542943	1653.2	0.00655357	1653.2	0.0139506	1653.2	0.0129293	1653.2	0.0124041
1653.69	0.00624836	1653.69	0.00373082	1653.69	0.00403287	1653.69	0.00450562	1653.69	0.00586975	1653.69	0.00712582	1653.69	0.0147452	1653.69	0.0139125	1653.69	0.0135128
1654.17	0.00594664	1654.17	0.00364687	1654.17	0.00413581	1654.17	0.00469189	1654.17	0.00623133	1654.17	0.00758951	1654.17	0.0154035	1654.17	0.0147402	1654.17	0.0143822
1654.65	0.00550246	1654.65	0.00340755	1654.65	0.00407571	1654.65	0.00478289	1654.65	0.0064668	1654.65	0.00788607	1654.65	0.0158363	1654.65	0.0152973	1654.65	0.0149127
1655.13	0.00503083	1655.13	0.0031004	1655.13	0.00391659	1655.13	0.00479671	1655.13	0.00658622	1655.13	0.00803122	1655.13	0.0160614	1655.13	0.0156019	1655.13	0.0151529
1655.62	0.00459537	1655.62	0.00278592	1655.62	0.00371484	1655.62	0.00475907	1655.62	0.00662118	1655.62	0.00806754	1655.62	0.0161372	1655.62	0.0157242	1655.62	0.0151986
1656.1	0.00422218	1656.1	0.0024978	1656.1	0.00350849	1656.1	0.00469229	1656.1	0.00660315	1656.1	0.00803603	1656.1	0.016121	1656.1	0.0157356	1656.1	0.0151358
1656.58	0.0039178	1656.58	0.00225238	1656.58	0.00332018	1656.58	0.00461365	1656.58	0.00655689	1656.58	0.00796812	1656.58	0.0160551	1656.58	0.0156897	1656.58	0.0150249
1657.06	0.00368207	1657.06	0.00205778	1657.06	0.00316353	1657.06	0.00453693	1657.06	0.00650078	1657.06	0.00788674	1657.06	0.0159683	1657.06	0.0156226	1657.06	0.0149032
1657.55	0.00351241	1657.55	0.00191716	1657.55	0.00304558	1657.55	0.00447294	1657.55	0.00644828	1657.55	0.00780754	1657.55	0.015878	1657.55	0.0155549	1657.55	0.01479
1658.03	0.00340563	1658.03	0.00182971	1658.03	0.00296765	1658.03	0.00442837	1658.03	0.00640649	1658.03	0.00773897	1658.03	0.0157917	1658.03	0.0154925	1658.03	0.0146897
1658.51	0.0033586	1658.51	0.00179191	1658.51	0.00292768	1658.51	0.00440634	1658.51	0.00637822	1658.51	0.00768481	1658.51	0.0157112	1658.51	0.0154317	1658.51	0.0145982
1658.99	0.00336836	1658.99	0.00179899	1658.99	0.00292087	1658.99	0.004406	1658.99	0.00636255	1658.99	0.00764481	1658.99	0.0156353	1658.99	0.0153644	1658.99	0.0145083
1659.47	0.00343262	1659.47	0.00184639	1659.47	0.00294296	1659.47	0.00442537	1659.47	0.00635782	1659.47	0.00761861	1659.47	0.0155651	1659.47	0.0152852	1659.47	0.014418
1659.95	0.003548	1659.95	0.00193016	1659.95	0.00299111	1659.95	0.00446211	1659.95	0.00636358	1659.95	0.00760783	1659.95	0.0155062	1659.95	0.0151972	1659.95	0.0143351
1660.44	0.00370782	1660.44	0.00204639	1660.44	0.00306364	1660.44	0.00451481	1660.44	0.00638258	1660.44	0.00761795	1660.44	0.0154713	1660.44	0.0151159	1660.44	0.0142793
1660.92	0.00389719	1660.92	0.00218669	1660.92	0.00315744	1660.92	0.00458181	1660.92	0.00641822	1660.92	0.00765599	1660.92	0.0154759	1660.92	0.0150653	1660.92	0.0142769
1661.4	0.00408918	1661.4	0.00233463	1661.4	0.00326315	1661.4	0.00465762	1661.4	0.00647219	1661.4	0.00772547	1661.4	0.0155322	1661.4	0.0150702	1661.4	0.0143508
1661.88	0.00424531	1661.88	0.00246402	1661.88	0.00336364	1661.88	0.00473133	1661.88	0.00653984	1661.88	0.00782134	1661.88	0.0156408	1661.88	0.0151444	1661.88	0.0145071
1662.37	0.00432424	1662.37	0.00254307	1662.37	0.00343507	1662.37	0.00478639	1662.37	0.00660807	1662.37	0.00792598	1662.37	0.0157844	1662.37	0.0152791	1662.37	0.0147236
1662.85	0.00429854	1662.85	0.00254702	1662.85	0.00345619	1662.85	0.0048069	1662.85	0.00665928	1662.85	0.00801344	1662.85	0.0159301	1662.85	0.0154411	1662.85	0.0149513
1663.33	0.00417035	1663.33	0.00247167	1663.33	0.0034194	1663.33	0.00478612	1663.33	0.00667968	1663.33	0.00806026	1663.33	0.0160419	1663.33	0.0155853	1663.33	0.0151319
1663.81	0.003975	1663.81	0.00233852	1663.81	0.00333673	1663.81	0.00473178	1663.81	0.00666694	1663.81	0.00805707	1663.81	0.0160967	1663.81	0.0156741	1663.81	0.0152221
1664.29	0.00376704	1664.29	0.0021869	1664.29	0.00323562	1664.29	0.00466383	1664.29	0.00663114	1664.29	0.00801139	1664.29	0.0160912	1664.29	0.0156917	1664.29	0.0152086
1664.78	0.00360138	1664.78	0.00206006	1664.78	0.00314869	1664.78	0.00460676	1664.78	0.00659089	1664.78	0.00794409	1664.78	0.0160416	1664.78	0.0156475	1664.78	0.0151083
1665.26	0.00351836	1665.26	0.00199194	1665.26	0.0031029	1665.26	0.00458109	1665.26	0.00656457	1665.26	0.00787875	1665.26	0.0159712	1665.26	0.0155651	1665.26	0.0149541
1665.74	0.00353915	1665.74	0.00200232	1665.74	0.00311473	1665.74	0.00459862	1665.74	0.00656533	1665.74	0.00783432	1665.74	0.015903	1665.74	0.0154726	1665.74	0.0147814
1666.22	0.00366748	1666.22	0.00209657	1666.22	0.0031889	1666.22	0.0046618	1666.22	0.00659873	1666.22	0.00782255	1666.22	0.0158536	1666.22	0.0153941	1666.22	0.0146212
1666.7	0.00389155	1666.7	0.00226702	1666.7	0.00331944	1666.7	0.004763	1666.7	0.00666175	1666.7	0.00784545	1666.7	0.0158314	1666.7	0.0153448	1666.7	0.014495
1667.19	0.00418842	1667.19	0.00249646	1667.19	0.00349281	1667.19	0.00488888	1667.19	0.00674653	1667.19	0.00789962	1667.19	0.0158407	1667.19	0.0153344	1667.19	0.0144193
1667.67	0.00452389	1667.67	0.00275827	1667.67	0.00368844	1667.67	0.0050213	1667.67	0.0068409	1667.67	0.00797621	1667.67	0.0158808	1667.67	0.0153651	1667.67	0.0144046
1668.15	0.00485621	1668.15	0.00302056	1668.15	0.00388284	1668.15	0.00514225	1668.15	0.00693298	1668.15	0.00806545	1668.15	0.0159505	1668.15	0.0154352	1668.15	0.0144587
1668.63	0.00513998	1668.63	0.00324905	1668.63	0.00405171	1668.63	0.00523718	1668.63	0.00701344	1668.63	0.00815789	1668.63	0.0160466	1668.63	0.0155397	1668.63	0.0145831
1669.12	0.00533288	1669.12	0.00341139	1669.12	0.00417267	1669.12	0.00529585	1669.12	0.00707478	1669.12	0.00824353	1669.12	0.0161599	1669.12	0.0156659	1669.12	0.0147648
1669.6	0.00540665	1669.6	0.00348442	1669.6	0.00422872	1669.6	0.00531328	1669.6	0.00711061	1669.6	0.00831	1669.6	0.0162712	1669.6	0.0157921	1669.6	0.014972
1670.08	0.00535534	1670.08	0.0034596	1670.08	0.00421136	1670.08	0.0052883	1670.08	0.00711328	1670.08	0.0083427	1670.08	0.0163525	1670.08	0.0158878	1670.08	0.0151545
1670.56	0.00519911	1670.56	0.00334679	1670.56	0.00412375	1670.56	0.00522369	1670.56	0.00707682	1670.56	0.00832898	1670.56	0.0163754	1670.56	0.0159228	1670.56	0.0152611
1671.04	0.00497768	1671.04	0.00317142	1671.04	0.00398136	1671.04	0.00512692	1671.04	0.00700006	1671.04	0.00826354	1671.04	0.016322	1671.04	0.015878	1671.04	0.0152566
1671.53	0.00473937	1671.53	0.00296889	1671.53	0.00380922	1671.53	0.00501166	1671.53	0.00689068	1671.53	0.00815335	1671.53	0.0161948	1671.53	0.0157549	1671.53	0.0151373
1672.01	0.00452943	1672.01	0.00277606	1672.01	0.00363707	1672.01	0.00489519	1672.01	0.00676423	1672.01	0.00801703	1672.01	0.0160151	1672.01	0.0155747	1672.01	0.0149293
1672.49	0.00438277	1672.49	0.00262541	1672.49	0.00349437	1672.49	0.00479717	1672.49	0.00664248	1672.49	0.00788157	1672.49	0.0158191	1672.49	0.0153759	1672.49	0.0146824
1672.97	0.00431896	1672.97	0.00253958	1672.97	0.00340532	1672.97	0.00473466	1672.97	0.00654876	1672.97	0.0077765	1672.97	0.0156493	1672.97	0.0152048	1672.97	0.0144574
1673.45	0.00433847	1673.45	0.00252719	1673.45	0.00338349	1673.45	0.00471824	1673.45	0.00650198	1673.45	0.00772766	1673.45	0.0155468	1673.45	0.0151074	1673.45	0.0143151
1673.94	0.00441868	1673.94	0.00257734	1673.94	0.00342583	1673.94	0.00474624	1673.94	0.00651059	1673.94	0.00774889	1673.94	0.0155394	1673.94	0.0151162	1673.94	0.0142995
1674.42	0.00451349	1674.42	0.00265697	1674.42	0.00350869	1674.42	0.00480107	1674.42	0.00656632	1674.42	0.00783285	1674.42	0.015629	1674.42	0.0152346	1674.42	0.0144195
1674.9	0.00456537	1674.9	0.00271856	1674.9	0.00359136	1674.9	0.00485319	1674.9	0.00664379	1674.9	0.00795015	1674.9	0.015785	1674.9	0.0154271	1674.9	0.0146372
1675.38	0.00453154	1675.38	0.00272067	1675.38	0.00363286	1675.38	0.0048749	1675.38	0.00671141	1675.38	0.00805852	1675.38	0.0159519	1675.38	0.0156281	1675.38	0.0148753
1675.87	0.00440975	1675.87	0.00265301	1675.87	0.00361655	1675.87	0.00485848	1675.87	0.00675005	1675.87	0.00812767	1675.87	0.0160788	1675.87	0.0157748	1675.87	0.0150577
1676.35	0.00424116	1676.35	0.00254363	1676.35	0.00355989	1676.35	0.00482256	1676.35	0.0067655	1676.35	0.00815661	1676.35	0.0161472	1676.35	0.0158421	1676.35	0.0151496
1676.83	0.00408699	1676.83	0.00244264	1676.83	0.00350391	1676.83	0.00480254	1676.83	0.00678486	1676.83	0.00817215	1676.83	0.0161767	1676.83	0.0158507	1676.83	0.0151695
1677.31	0.00399988	1677.31	0.00239769	1677.31	0.00349134	1677.31	0.00483253	1677.31	0.00683969	1677.31	0.00821123	1677.31	0.0162071	1677.31	0.0158482	1677.31	0.0151691
1677.79	0.00400759	1677.79	0.00243694	1677.79	0.00354948	1677.79	0.00493135	1677.79	0.00695121	1677.79	0.00830155	1677.79	0.0162755	1677.79	0.0158812	1677.79	0.0152002
1678.28	0.00411029	1678.28	0.00256321	1678.28	0.00368257	1678.28	0.0050971	1678.28	0.00712106	1678.28	0.00845019	1678.28	0.0163989	1678.28	0.0159753	1678.28	0.0152922
1678.76	0.00428412	1678.76	0.00275466	1678.76	0.00386993	1678.76	0.00530557	1678.76	0.00732743	1678.76	0.00863762	1678.76	0.0165644	1678.76	0.0161226	1678.76	0.0154366
1679.24	0.00449049	1679.24	0.00297144	1679.24	0.00407208	1679.24	0.00551571	1679.24	0.00752881	1679.24	0.00882128	1679.24	0.0167308	1679.24	0.0162804	1679.24	0.0155874
1679.72	0.00469027	1679.72	0.00316914	1679.72	0.00424307	1679.72	0.00568149	1679.72	0.00767567	1679.72	0.00894718	1679.72	0.0168395	1679.72	0.0163835	1679.72	0.0156733
1680.2	0.00485944	1680.2	0.00331561	1680.2	0.00434774	1680.2	0.00576799	1680.2	0.00772808	1680.2	0.00897024	1680.2	0.0168366	1680.2	0.0163673	1680.2	0.0156265
1680.69	0.00499924	1680.69	0.00340408	1680.69	0.00437578	1680.69	0.00576415	1680.69	0.00767064	1680.69	0.00887127	1680.69	0.0166943	1680.69	0.0161941	1680.69	0.0154092
1681.17	0.00513383	1681.17	0.00345222	1681.17	0.00434267	1681.17	0.00568278	1681.17	0.0075144	1681.17	0.00866108	1681.17	0.0164185	1681.17	0.0158644	1681.17	0.0150274
1681.65	0.00529746	1681.65	0.0034934	1681.65	0.00428158	1681.65	0.00555228	1681.65	0.00729044	1681.65	0.00837539	1681.65	0.0160473	1681.65	0.0154174	1681.65	0.0145304
1682.13	0.00551586	1682.13	0.00355849	1682.13	0.00422778	1682.13	0.00540322	1682.13	0.00703727	1682.13	0.00806241	1682.13	0.0156387	1682.13	0.0149214	1682.13	0.0139986
1682.62	0.00578546	1682.62	0.00365929	1682.62	0.00420434	1682.62	0.00525729	1682.62	0.0067917	1682.62	0.00777266	1682.62	0.0152624	1682.62	0.0144637	1682.62	0.0135319
1683.1	0.00605512	1683.1	0.00377387	1683.1	0.00421017	1683.1	0.00512275	1683.1	0.00658337	1683.1	0.00755186	1683.1	0.0149899	1683.1	0.01414	1683.1	0.013235
1683.58	0.00622529	1683.58	0.00384254	1683.58	0.00421468	1683.58	0.00499306	1683.58	0.00642919	1683.58	0.00742771	1683.58	0.0148741	1683.58	0.0140257	1683.58	0.0131816
1684.06	0.00619181	1684.06	0.00379644	1684.06	0.00417263	1684.06	0.0048591	1684.06	0.00633238	1684.06	0.00740045	1684.06	0.0149222	1684.06	0.0141353	1684.06	0.01337
1684.54	0.0059242	1684.54	0.00361013	1684.54	0.00405973	1684.54	0.00472505	1684.54	0.00628611	1684.54	0.00744227	1684.54	0.0150863	1684.54	0.0144021	1684.54	0.013708
1685.03	0.00550125	1685.03	0.0033299	1685.03	0.0038968	1685.03	0.00461259	1685.03	0.00628189	1685.03	0.00751745	1685.03	0.0152907	1685.03	0.0147155	1685.03	0.014065
1685.51	0.00505639	1685.51	0.00304239	1685.51	0.00373483	1685.51	0.00454837	1685.51	0.00631554	1685.51	0.00760493	1685.51	0.0154802	1685.51	0.0149903	1685.51	0.0143519
1685.99	0.00469561	1685.99	0.00281872	1685.99	0.00361935	1685.99	0.00454596	1685.99	0.0063841	1685.99	0.00769889	1685.99	0.0156344	1685.99	0.0151949	1685.99	0.0145452
1686.47	0.0044651	1686.47	0.00268997	1686.47	0.00357085	1686.47	0.00460163	1686.47	0.00648108	1686.47	0.00779971	1686.47	0.0157569	1686.47	0.0153361	1686.47	0.0146639
1686.95	0.00436029	1686.95	0.00265114	1686.95	0.00358399	1686.95	0.00469703	1686.95	0.00659335	1686.95	0.00790355	1686.95	0.0158549	1686.95	0.015433	1686.95	0.0147363
1687.44	0.00434593	1687.44	0.0026732	1687.44	0.00363428	1687.44	0.00480305	1687.44	0.00669951	1687.44	0.00799637	1687.44	0.0159276	1687.44	0.0154972	1687.44	0.0147802
1687.92	0.0043729	1687.92	0.00271572	1687.92	0.00368705	1687.92	0.00488633	1687.92	0.00677349	1687.92	0.00805657	1687.92	0.0159652	1687.92	0.0155297	1687.92	0.0147989
1688.4	0.00438976	1688.4	0.00273589	1688.4	0.00370543	1688.4	0.004915	1688.4	0.00678957	1688.4	0.00805987	1688.4	0.0159526	1688.4	0.0155225	1688.4	0.0147844
1688.88	0.00435438	1688.88	0.00269891	1688.88	0.00366006	1688.88	0.00486705	1688.88	0.00673009	1688.88	0.00798745	1688.88	0.0158761	1688.88	0.0154651	1688.88	0.0147242
1689.37	0.00424385	1689.37	0.00258739	1689.37	0.00353783	1689.37	0.00473718	1689.37	0.0065925	1689.37	0.00783405	1689.37	0.0157319	1689.37	0.015351	1689.37	0.0146089
1689.85	0.00406019	1689.85	0.00240582	1689.85	0.00334638	1689.85	0.00454015	1689.85	0.00639178	1689.85	0.00761232	1689.85	0.0155293	1689.85	0.015183	1689.85	0.0144375
1690.33	0.00382827	1690.33	0.00217827	1690.33	0.00311059	1690.33	0.00430526	1690.33	0.00615557	1690.33	0.00734848	1690.33	0.015288	1690.33	0.0149711	1690.33	0.0142169
1690.81	0.00358567	1690.81	0.00193828	1690.81	0.00286287	1690.81	0.00406574	1690.81	0.00591371	1690.81	0.00707198	1690.81	0.0150294	1690.81	0.0147276	1690.81	0.0139562
1691.29	0.00337016	1691.29	0.00171783	1691.29	0.00263164	1691.29	0.00384825	1691.29	0.00568819	1691.29	0.00680591	1691.29	0.0147685	1691.29	0.0144606	1691.29	0.0136626
1691.78	0.00321215	1691.78	0.00154146	1691.78	0.00243718	1691.78	0.00366878	1691.78	0.00549112	1691.78	0.00656333	1691.78	0.0145133	1691.78	0.0141755	1691.78	0.0133422
1692.26	0.0031313	1692.26	0.00142367	1692.26	0.00228978	1692.26	0.00353197	1692.26	0.00532393	1692.26	0.00634696	1692.26	0.0142649	1692.26	0.0138743	1692.26	0.0130008
1692.74	0.00313926	1692.74	0.00137369	1692.74	0.00219537	1692.74	0.00343801	1692.74	0.00518607	1692.74	0.00615821	1692.74	0.0140264	1692.74	0.0135653	1692.74	0.0126527
1693.22	0.00324306	1693.22	0.00139869	1693.22	0.00216034	1693.22	0.00338748	1693.22	0.00507971	1693.22	0.00600221	1693.22	0.0138087	1693.22	0.0132666	1693.22	0.0123251
1693.7	0.0034446	1693.7	0.00150485	1693.7	0.00219335	1693.7	0.00338443	1693.7	0.00501373	1693.7	0.0058921	1693.7	0.0136338	1693.7	0.0130102	1693.7	0.0120595
1694.19	0.00373596	1694.19	0.00169394	1694.19	0.00230256	1694.19	0.00343565	1694.19	0.00500309	1694.19	0.00584961	1694.19	0.0135345	1694.19	0.0128395	1694.19	0.0119084
1694.67	0.00408894	1694.67	0.00195299	1694.67	0.00248637	1694.67	0.00354437	1694.67	0.00506103	1694.67	0.00589413	1694.67	0.0135419	1694.67	0.0127952	1694.67	0.0119161
1695.15	0.00444943	1695.15	0.00224534	1695.15	0.00272108	1695.15	0.00369978	1695.15	0.00518557	1695.15	0.00602635	1695.15	0.0136634	1695.15	0.0128883	1695.15	0.0120856
1695.63	0.00474857	1695.63	0.00251356	1695.63	0.00295824	1695.63	0.00387177	1695.63	0.00534908	1695.63	0.00621305	1695.63	0.0138621	1695.63	0.0130764	1695.63	0.0123538
1696.12	0.00493661	1696.12	0.00270505	1696.12	0.00314295	1696.12	0.00402057	1696.12	0.00550392	1696.12	0.00639322	1696.12	0.0140626	1696.12	0.0132683	1696.12	0.0126041
1696.6	0.00501262	1696.6	0.00280104	1696.6	0.00324365	1696.6	0.00411735	1696.6	0.00560764	1696.6	0.00650938	1696.6	0.0141897	1696.6	0.0133729	1696.6	0.0127288
1697.08	0.00502262	1697.08	0.00282577	1697.08	0.00326773	1697.08	0.00415875	1697.08	0.00564459	1697.08	0.00653783	1697.08	0.0142086	1697.08	0.0133457	1697.08	0.0126853
1697.56	0.00503128	1697.56	0.00282794	1697.56	0.00325234	1697.56	0.00416443	1697.56	0.00562997	1697.56	0.0064952	1697.56	0.0141357	1697.56	0.0132058	1697.56	0.0125084
1698.04	0.00509456	1698.04	0.0028584	1698.04	0.00324559	1698.04	0.00416516	1698.04	0.00559857	1698.04	0.00642637	1698.04	0.0140259	1698.04	0.0130197	1698.04	0.0122881
1698.53	0.00524226	1698.53	0.0029535	1698.53	0.00329046	1698.53	0.00419158	1698.53	0.00559234	1698.53	0.00638961	1698.53	0.0139542	1698.53	0.0128823	1698.53	0.0121437
1699.01	0.00546606	1699.01	0.00312286	1699.01	0.00341292	1699.01	0.0042663	1699.01	0.00565036	1699.01	0.00644374	1699.01	0.0139997	1699.01	0.0128978	1699.01	0.0121994
1699.49	0.00570571	1699.49	0.003334	1699.49	0.00360462	1699.49	0.00439076	1699.49	0.00579171	1699.49	0.00662505	1699.49	0.0142152	1699.49	0.0131445	1699.49	0.0125392
1699.97	0.00585662	1699.97	0.0035093	1699.97	0.00381002	1699.97	0.00453502	1699.97	0.00599398	1699.97	0.00691393	1699.97	0.0145828	1699.97	0.0136144	1699.97	0.0131362
1700.45	0.00582258	1700.45	0.00355975	1700.45	0.00394411	1700.45	0.00464542	1700.45	0.00619219	1700.45	0.00722437	1700.45	0.0149944	1700.45	0.0141804	1700.45	0.0138198
1700.94	0.00558769	1700.94	0.00344748	1700.94	0.00394676	1700.94	0.00467851	1700.94	0.00631438	1700.94	0.00744807	1700.94	0.0153054	1700.94	0.0146541	1700.94	0.0143572
1701.42	0.00522955	1701.42	0.00321147	1701.42	0.00382267	1701.42	0.00463013	1701.42	0.00632919	1701.42	0.00752429	1701.42	0.0154279	1701.42	0.0149062	1701.42	0.014602
1701.9	0.00485889	1701.9	0.00293247	1701.9	0.00362702	1701.9	0.00453071	1701.9	0.00625551	1701.9	0.00746445	1701.9	0.0153683	1701.9	0.0149248	1701.9	0.0145568
1702.38	0.00455997	1702.38	0.00268285	1702.38	0.00342307	1702.38	0.00441879	1702.38	0.00613508	1702.38	0.00731967	1702.38	0.0151891	1702.38	0.0147775	1702.38	0.014317
1702.86	0.0043755	1702.86	0.00250735	1702.86	0.00325874	1702.86	0.00432527	1702.86	0.00600952	1702.86	0.00714763	1702.86	0.0149663	1702.86	0.0145538	1702.86	0.0140007
1703.35	0.00431336	1703.35	0.00242367	1703.35	0.00316014	1703.35	0.00426742	1703.35	0.00590893	1703.35	0.00699426	1703.35	0.0147625	1703.35	0.0143326	1703.35	0.0137079
1703.83	0.00435546	1703.83	0.00242646	1703.83	0.00313345	1703.83	0.00424873	1703.83	0.00584906	1703.83	0.00688881	1703.83	0.0146207	1703.83	0.0141699	1703.83	0.0135075
1704.31	0.00446238	1704.31	0.00249103	1704.31	0.00316604	1704.31	0.00426089	1704.31	0.00583266	1704.31	0.00684274	1704.31	0.0145609	1704.31	0.0140954	1704.31	0.0134334
1704.79	0.0045768	1704.79	0.00257477	1704.79	0.00322706	1704.79	0.00428334	1704.79	0.00584677	1704.79	0.00684685	1704.79	0.0145752	1704.79	0.0141067	1704.79	0.0134762
1705.28	0.00463881	1705.28	0.00262843	1705.28	0.00327593	1705.28	0.00429094	1705.28	0.00586882	1705.28	0.00687568	1705.28	0.0146322	1705.28	0.0141735	1705.28	0.0135889
1705.76	0.00460654	1705.76	0.00261378	1705.76	0.00327743	1705.76	0.00426391	1705.76	0.00587554	1705.76	0.00689813	1705.76	0.0146898	1705.76	0.0142509	1705.76	0.0137053
1706.24	0.00447358	1706.24	0.00251913	1706.24	0.00321677	1706.24	0.00419756	1706.24	0.00585403	1706.24	0.00689235	1706.24	0.0147145	1706.24	0.0143015	1706.24	0.0137713
1706.72	0.00426681	1706.72	0.00236176	1706.72	0.00310369	1706.72	0.0041029	1706.72	0.0058062	1706.72	0.00685473	1706.72	0.0146966	1706.72	0.0143113	1706.72	0.0137672
1707.2	0.0040294	1707.2	0.00217465	1707.2	0.00296384	1707.2	0.00399952	1707.2	0.00574499	1707.2	0.00679684	1707.2	0.0146474	1707.2	0.0142889	1707.2	0.013707
1707.69	0.00380163	1707.69	0.0019913	1707.69	0.00282486	1707.69	0.00390588	1707.69	0.00568492	1707.69	0.00673604	1707.69	0.0145877	1707.69	0.0142528	1707.69	0.0136207
1708.17	0.00360965	1708.17	0.00183504	1708.17	0.002707	1708.17	0.0038332	1708.17	0.00563638	1708.17	0.00668601	1708.17	0.0145358	1708.17	0.0142192	1708.17	0.0135369
1708.65	0.00346283	1708.65	0.0017156	1708.65	0.00261876	1708.65	0.00378345	1708.65	0.00560129	1708.65	0.00665093	1708.65	0.014499	1708.65	0.0141927	1708.65	0.0134681
1709.13	0.00335881	1709.13	0.00163264	1709.13	0.0025595	1709.13	0.00375266	1709.13	0.00557657	1709.13	0.00662817	1709.13	0.0144752	1709.13	0.0141683	1709.13	0.0134133
1709.61	0.00328973	1709.61	0.00157984	1709.61	0.00252321	1709.61	0.00373461	1709.61	0.00555681	1709.61	0.00661077	1709.61	0.0144564	1709.61	0.0141361	1709.61	0.0133614
1710.1	0.0032498	1710.1	0.0015525	1710.1	0.00250519	1710.1	0.00372606	1710.1	0.00553967	1710.1	0.00659443	1710.1	0.0144364	1710.1	0.01409	1710.1	0.0133024
1710.58	0.0032398	1710.58	0.00155052	1710.58	0.00250538	1710.58	0.00372956	1710.58	0.00552861	1710.58	0.00658094	1710.58	0.0144162	1710.58	0.0140325	1710.58	0.0132361
1711.06	0.0032675	1711.06	0.00157996	1711.06	0.00252955	1711.06	0.00375289	1711.06	0.0055319	1711.06	0.00657909	1711.06	0.0144047	1711.06	0.0139758	1711.06	0.0131736
1711.54	0.00334351	1711.54	0.00164918	1711.54	0.00258617	1711.54	0.00380541	1711.54	0.0055597	1711.54	0.00660082	1711.54	0.0144148	1711.54	0.0139369	1711.54	0.0131335
1712.03	0.00347594	1712.03	0.00176439	1712.03	0.00268153	1712.03	0.00389334	1712.03	0.00561892	1712.03	0.00665543	1712.03	0.0144566	1712.03	0.0139294	1712.03	0.0131325
1712.51	0.00366349	1712.51	0.00192353	1712.51	0.0028142	1712.51	0.00401409	1712.51	0.00570792	1712.51	0.00674318	1712.51	0.01453	1712.51	0.0139563	1712.51	0.0131755
1712.99	0.00389316	1712.99	0.00211399	1712.99	0.00297241	1712.99	0.00415492	1712.99	0.00581504	1712.99	0.00685282	1712.99	0.0146219	1712.99	0.0140068	1712.99	0.0132509
1713.47	0.00414125	1713.47	0.00231366	1713.47	0.00313495	1713.47	0.0042934	1713.47	0.00591957	1713.47	0.00696173	1713.47	0.0147071	1713.47	0.0140568	1713.47	0.0133302
1713.95	0.00438065	1713.95	0.00249774	1713.95	0.00327752	1713.95	0.00440492	1713.95	0.00599821	1713.95	0.00704349	1713.95	0.0147566	1713.95	0.0140787	1713.95	0.0133786
1714.43	0.00458912	1714.43	0.00264617	1714.43	0.00338023	1714.43	0.004469	1714.43	0.00603146	1714.43	0.00707544	1714.43	0.0147474	1714.43	0.0140497	1714.43	0.0133663
1714.92	0.00475778	1714.92	0.00275265	1714.92	0.00343646	1714.92	0.00447936	1714.92	0.00601327	1714.92	0.00705012	1714.92	0.0146755	1714.92	0.013967	1714.92	0.013287
1715.4	0.00489166	1715.4	0.00282457	1715.4	0.00345394	1715.4	0.00444478	1715.4	0.0059524	1715.4	0.00697816	1715.4	0.0145585	1715.4	0.0138489	1715.4	0.0131624
1715.88	0.00500307	1715.88	0.0028786	1715.88	0.00345191	1715.88	0.00438691	1715.88	0.00587085	1715.88	0.00688735	1715.88	0.0144345	1715.88	0.0137347	1715.88	0.0130411
1716.36	0.00509845	1716.36	0.00292858	1716.36	0.00345058	1716.36	0.0043315	1716.36	0.00579621	1716.36	0.00681356	1716.36	0.0143496	1716.36	0.0136714	1716.36	0.0129844
1716.85	0.00516609	1716.85	0.00297296	1716.85	0.00345823	1716.85	0.00429603	1716.85	0.00575005	1716.85	0.00678574	1716.85	0.0143395	1716.85	0.013695	1716.85	0.01304
1717.33	0.00517352	1717.33	0.00298925	1717.33	0.00346402	1717.33	0.00428064	1717.33	0.00573769	1717.33	0.00681204	1717.33	0.0144121	1717.33	0.0138107	1717.33	0.013216
1717.81	0.00508195	1717.81	0.00294286	1717.81	0.00344044	1717.81	0.00426694	1717.81	0.00574508	1717.81	0.00687282	1717.81	0.0145379	1717.81	0.0139853	1717.81	0.0134681
1718.29	0.00487131	1718.29	0.0028089	1718.29	0.00336101	1718.29	0.00423037	1718.29	0.00574768	1718.29	0.00693175	1718.29	0.0146658	1718.29	0.0141613	1718.29	0.0137187
1718.77	0.0045577	1718.77	0.00258968	1718.77	0.00321749	1718.77	0.00415668	1718.77	0.0057261	1718.77	0.0069565	1718.77	0.0147496	1718.77	0.0142879	1718.77	0.0138965
1719.26	0.00418693	1719.26	0.00231519	1719.26	0.00302565	1719.26	0.00404963	1719.26	0.00567614	1719.26	0.0069341	1719.26	0.0147691	1719.26	0.0143418	1719.26	0.013967
1719.74	0.00381588	1719.74	0.00202877	1719.74	0.00281635	1719.74	0.00392717	1719.74	0.00560797	1719.74	0.0068724	1719.74	0.0147317	1719.74	0.0143296	1719.74	0.0139376
1720.22	0.00349327	1720.22	0.0017721	1720.22	0.0026236	1720.22	0.00381289	1720.22	0.00553924	1720.22	0.00679169	1720.22	0.0146617	1720.22	0.0142771	1720.22	0.0138425
1720.7	0.00325049	1720.7	0.00157436	1720.7	0.00247379	1720.7	0.00372641	1720.7	0.00548693	1720.7	0.00671423	1720.7	0.014587	1720.7	0.0142141	1720.7	0.0137243
1721.18	0.00309894	1721.18	0.00144891	1721.18	0.00238154	1721.18	0.00367855	1721.18	0.00546149	1721.18	0.00665712	1721.18	0.0145299	1721.18	0.0141655	1721.18	0.0136203
1721.67	0.00303129	1721.67	0.00139243	1721.67	0.00234671	1721.67	0.00366883	1721.67	0.00546457	1721.67	0.00662734	1721.67	0.0145012	1721.67	0.0141443	1721.67	0.0135537
1722.15	0.00302422	1722.15	0.00138695	1722.15	0.00235568	1722.15	0.00368555	1722.15	0.005488	1722.15	0.00662159	1722.15	0.0144997	1722.15	0.0141505	1722.15	0.0135308
1722.63	0.0030436	1722.63	0.00140368	1722.63	0.0023834	1722.63	0.00370813	1722.63	0.00551477	1722.63	0.00662576	1722.63	0.0145112	1722.63	0.0141708	1722.63	0.0135392
1723.11	0.00305354	1723.11	0.00141083	1723.11	0.00240044	1723.11	0.00371284	1723.11	0.00552434	1723.11	0.00662044	1723.11	0.0145148	1723.11	0.0141832	1723.11	0.0135528
1723.6	0.00302693	1723.6	0.00138325	1723.6	0.00238271	1723.6	0.00368183	1723.6	0.0055	1723.6	0.00658812	1723.6	0.0144902	1723.6	0.014166	1723.6	0.0135423
1724.08	0.00295396	1724.08	0.00131129	1724.08	0.00231953	1724.08	0.00360908	1724.08	0.00543517	1724.08	0.00652014	1724.08	0.0144263	1724.08	0.0141053	1724.08	0.013485
1724.56	0.00284448	1724.56	0.00120344	1724.56	0.00221801	1724.56	0.00350485	1724.56	0.00533764	1724.56	0.00642189	1724.56	0.0143265	1724.56	0.0140033	1724.56	0.0133765
1725.04	0.0027233	1725.04	0.0010827	1725.04	0.00210016	1725.04	0.00339125	1725.04	0.00522691	1725.04	0.00631116	1725.04	0.0142076	1725.04	0.0138759	1725.04	0.0132303
1725.52	0.00262139	1725.52	0.000978983	1725.52	0.00199569	1725.52	0.00329665	1725.52	0.00512956	1725.52	0.00621312	1725.52	0.0140954	1725.52	0.0137501	1725.52	0.0130755
1726.01	0.00256816	1726.01	0.000921488	1726.01	0.0019345	1726.01	0.00324829	1726.01	0.00507268	1726.01	0.00615427	1726.01	0.0140185	1726.01	0.0136561	1726.01	0.0129488
1726.49	0.0025849	1726.49	0.000932201	1726.49	0.00193961	1726.49	0.0032664	1726.49	0.00507785	1726.49	0.00615628	1726.49	0.0140015	1726.49	0.0136206	1726.49	0.0128851
1726.97	0.00268221	1726.97	0.00102267	1726.97	0.00202355	1726.97	0.00336106	1726.97	0.00515736	1726.97	0.00623208	1726.97	0.0140601	1726.97	0.0136616	1726.97	0.0129114
1727.45	0.00285804	1727.45	0.00119169	1727.45	0.00218545	1727.45	0.00352906	1727.45	0.00531036	1727.45	0.00638192	1727.45	0.0141971	1727.45	0.0137838	1727.45	0.0130381
1727.93	0.00309735	1727.93	0.00142412	1727.93	0.00240988	1727.93	0.00375357	1727.93	0.00552193	1727.93	0.00659189	1727.93	0.0143996	1727.93	0.0139743	1727.93	0.0132557
1728.42	0.00337289	1728.42	0.00169191	1728.42	0.0026676	1728.42	0.0040049	1728.42	0.00576227	1728.42	0.00683265	1728.42	0.014637	1728.42	0.0142018	1728.42	0.0135298
1728.9	0.0036489	1728.9	0.00195706	1728.9	0.00291904	1728.9	0.00424377	1728.9	0.00599023	1728.9	0.00706266	1728.9	0.0148637	1728.9	0.0144184	1728.9	0.0138045
1729.38	0.00388913	1729.38	0.00218013	1729.38	0.00312255	1729.38	0.00442993	1729.38	0.00616181	1729.38	0.00723583	1729.38	0.0150281	1729.38	0.0145684	1729.38	0.014012
1729.86	0.00406642	1729.86	0.00233064	1729.86	0.00324519	1729.86	0.00453168	1729.86	0.00624087	1729.86	0.00731205	1729.86	0.0150843	1729.86	0.0146017	1729.86	0.0140897
1730.35	0.00417215	1730.35	0.00239619	1730.35	0.00327242	1730.35	0.00453478	1730.35	0.00620992	1730.35	0.00726984	1730.35	0.0150069	1730.35	0.0144897	1730.35	0.0140003
1730.83	0.00421809	1730.83	0.00238608	1730.83	0.00321159	1730.83	0.00444505	1730.83	0.0060737	1730.83	0.00711116	1730.83	0.0147974	1730.83	0.0142333	1730.83	0.0137421
1731.31	0.00423232	1731.31	0.00232801	1731.31	0.00309014	1731.31	0.00428667	1731.31	0.0058586	1731.31	0.00686169	1731.31	0.0144863	1731.31	0.0138659	1731.31	0.0133536
1731.79	0.00424924	1731.79	0.00225903	1731.79	0.00294723	1731.79	0.00409418	1731.79	0.00560605	1731.79	0.00656661	1731.79	0.0141279	1731.79	0.0134497	1731.79	0.0129083
1732.27	0.00429637	1732.27	0.00221451	1732.27	0.00282514	1732.27	0.00390647	1732.27	0.00536568	1732.27	0.0062838	1732.27	0.0137938	1732.27	0.0130693	1732.27	0.0125059
1732.76	0.00438021	1732.76	0.0022158	1732.76	0.00275799	1732.76	0.00375823	1732.76	0.00518726	1732.76	0.0060753	1732.76	0.0135616	1732.76	0.0128194	1732.76	0.0122564
1733.24	0.00447396	1733.24	0.00225668	1733.24	0.00275769	1733.24	0.00367078	1733.24	0.00510667	1733.24	0.00599	1733.24	0.0134935	1733.24	0.0127789	1733.24	0.0122467
1733.72	0.00451917	1733.72	0.00229846	1733.72	0.00280307	1733.72	0.00364208	1733.72	0.00512794	1733.72	0.00603963	1733.72	0.0136028	1733.72	0.0129664	1733.72	0.0124909
1734.2	0.00445542	1734.2	0.00228734	1734.2	0.00284544	1734.2	0.00364642	1734.2	0.00521515	1734.2	0.00618284	1734.2	0.0138328	1734.2	0.0133109	1734.2	0.0128978
1734.68	0.00426408	1734.68	0.00218941	1734.68	0.00283704	1734.68	0.00364929	1734.68	0.00530864	1734.68	0.00634199	1734.68	0.0140777	1734.68	0.0136747	1734.68	0.0133042
1735.17	0.00398502	1735.17	0.00201531	1735.17	0.00276171	1735.17	0.00363008	1735.17	0.00536092	1735.17	0.00644962	1735.17	0.0142444	1735.17	0.0139328	1735.17	0.0135693
1735.65	0.00369072	1735.65	0.00181024	1735.65	0.00263971	1735.65	0.00359124	1735.65	0.0053596	1735.65	0.00648145	1735.65	0.0142987	1735.65	0.0140334	1735.65	0.0136423
1736.13	0.00344655	1736.13	0.00162489	1736.13	0.0025089	1736.13	0.00355014	1736.13	0.0053216	1736.13	0.00645395	1736.13	0.014261	1736.13	0.0139977	1736.13	0.0135572
1736.61	0.00329215	1736.61	0.00149619	1736.61	0.00240369	1736.61	0.00352505	1736.61	0.00527398	1736.61	0.00640099	1736.61	0.0141773	1736.61	0.0138825	1736.61	0.0133871
1737.1	0.00323926	1737.1	0.00144074	1737.1	0.00234522	1737.1	0.00352708	1737.1	0.00523961	1737.1	0.00635455	1737.1	0.0140933	1737.1	0.0137486	1737.1	0.0132072
1737.58	0.00327728	1737.58	0.0014567	1737.58	0.00233973	1737.58	0.00355695	1737.58	0.00523165	1737.58	0.006336	1737.58	0.0140426	1737.58	0.0136438	1737.58	0.0130761
1738.06	0.00337797	1738.06	0.00152634	1738.06	0.00237907	1738.06	0.00360605	1738.06	0.00525152	1738.06	0.0063521	1738.06	0.0140412	1738.06	0.0135965	1738.06	0.0130273
1738.54	0.00350095	1738.54	0.00162011	1738.54	0.00244422	1738.54	0.00365842	1738.54	0.00529042	1738.54	0.00639491	1738.54	0.0140853	1738.54	0.0136113	1738.54	0.0130646
1739.02	0.00360572	1739.02	0.00170681	1739.02	0.00251264	1739.02	0.00370019	1739.02	0.00533571	1739.02	0.00644819	1739.02	0.0141566	1739.02	0.0136726	1739.02	0.0131651
1739.51	0.0036669	1739.51	0.0017666	1739.51	0.00256993	1739.51	0.00372844	1739.51	0.00537996	1739.51	0.00649849	1739.51	0.0142337	1739.51	0.0137553	1739.51	0.0132922
1739.99	0.0036871	1739.99	0.00180216	1739.99	0.00261905	1739.99	0.00375669	1739.99	0.00542889	1739.99	0.00654592	1739.99	0.0143064	1739.99	0.013841	1739.99	0.013416
1740.47	0.00369394	1740.47	0.00183703	1740.47	0.00267959	1740.47	0.00381088	1740.47	0.00550104	1740.47	0.00660856	1740.47	0.0143842	1740.47	0.0139316	1740.47	0.0135317
1740.95	0.00372198	1740.95	0.00190043	1740.95	0.00277498	1740.95	0.00391503	1740.95	0.0056169	1740.95	0.00671094	1740.95	0.0144883	1740.95	0.0140448	1740.95	0.013657
1741.43	0.00379357	1741.43	0.00201013	1741.43	0.00291837	1741.43	0.00407828	1741.43	0.00578687	1741.43	0.00687027	1741.43	0.0146385	1741.43	0.0142006	1741.43	0.0138162
1741.92	0.00390813	1741.92	0.00216302	1741.92	0.00310341	1741.92	0.00428873	1741.92	0.00600265	1741.92	0.00708374	1741.92	0.0148366	1741.92	0.0144049	1741.92	0.0140192
1742.4	0.00404334	1742.4	0.00233465	1742.4	0.00330386	1742.4	0.00451465	1742.4	0.00623614	1742.4	0.00732518	1742.4	0.0150613	1742.4	0.0146396	1742.4	0.0142502
1742.88	0.00416605	1742.88	0.00248983	1742.88	0.00348237	1742.88	0.00471568	1742.88	0.00644813	1742.88	0.00755207	1742.88	0.0152735	1742.88	0.0148671	1742.88	0.0144699
1743.36	0.00424669	1743.36	0.00259567	1743.36	0.00360407	1743.36	0.00485482	1743.36	0.00659987	1743.36	0.00771903	1743.36	0.0154283	1743.36	0.0150403	1743.36	0.0146286
1743.85	0.00427379	1743.85	0.00263681	1743.85	0.00365159	1743.85	0.00491421	1743.85	0.0066699	1743.85	0.00779683	1743.85	0.0154961	1743.85	0.0151256	1743.85	0.0146895
1744.33	0.00425976	1744.33	0.0026227	1744.33	0.00363265	1744.33	0.00490199	1744.33	0.00666245	1744.33	0.00778443	1744.33	0.0154745	1744.33	0.0151157	1744.33	0.0146465
1744.81	0.00423538	1744.81	0.00258332	1744.81	0.00357679	1744.81	0.00484801	1744.81	0.00660545	1744.81	0.00770905	1744.81	0.0153909	1744.81	0.0150351	1744.81	0.0145271
1745.29	0.00423714	1745.29	0.00255668	1745.29	0.0035237	1745.29	0.00479174	1745.29	0.006539	1745.29	0.0076147	1745.29	0.0152902	1745.29	0.0149282	1745.29	0.0143826
1745.77	0.00429285	1745.77	0.00257457	1745.77	0.00350784	1745.77	0.00476767	1745.77	0.00650004	1745.77	0.00754523	1745.77	0.0152177	1745.77	0.0148425	1745.77	0.0142667
1746.26	0.00441131	1746.26	0.00265113	1746.26	0.0035468	1746.26	0.00479354	1746.26	0.00650976	1746.26	0.00752873	1746.26	0.0152024	1746.26	0.0148097	1746.26	0.0142165
1746.74	0.00458021	1746.74	0.00277939	1746.74	0.00363747	1746.74	0.00486702	1746.74	0.00656784	1746.74	0.00756905	1746.74	0.0152483	1746.74	0.0148361	1746.74	0.0142397
1747.22	0.00477076	1747.22	0.00293539	1747.22	0.00375886	1747.22	0.00496882	1747.22	0.00665565	1747.22	0.00764883	1747.22	0.015336	1747.22	0.0149043	1747.22	0.0143172
1747.7	0.00494744	1747.7	0.00308671	1747.7	0.00388069	1747.7	0.00507095	1747.7	0.00674393	1747.7	0.0077365	1747.7	0.0154318	1747.7	0.0149808	1747.7	0.0144118
1748.18	0.00507987	1748.18	0.00320474	1748.18	0.00397556	1748.18	0.00514815	1748.18	0.00680601	1748.18	0.00780204	1748.18	0.0155041	1748.18	0.0150347	1748.18	0.0144887
1748.67	0.00514931	1748.67	0.00327107	1748.67	0.00402594	1748.67	0.00518498	1748.67	0.00682575	1748.67	0.00782705	1748.67	0.0155353	1748.67	0.0150509	1748.67	0.0145301
1749.15	0.00514947	1749.15	0.00327967	1749.15	0.00402647	1749.15	0.00517714	1749.15	0.0068011	1749.15	0.00780935	1749.15	0.0155274	1749.15	0.0150348	1749.15	0.0145416
1749.63	0.00507998	1749.63	0.00323017	1749.63	0.00397808	1749.63	0.0051261	1749.63	0.00673802	1749.63	0.00775702	1749.63	0.0154936	1749.63	0.0150045	1749.63	0.0145424
1750.11	0.00494116	1750.11	0.00312226	1750.11	0.00388209	1750.11	0.00503366	1750.11	0.00664366	1750.11	0.00767969	1750.11	0.0154479	1750.11	0.0149781	1750.11	0.014551
1750.6	0.00473178	1750.6	0.0029527	1750.6	0.00373602	1750.6	0.00489766	1750.6	0.00652027	1750.6	0.00757944	1750.6	0.0153928	1750.6	0.0149576	1750.6	0.0145667
1751.08	0.00445507	1751.08	0.00271996	1751.08	0.00353754	1751.08	0.00471606	1751.08	0.00636584	1751.08	0.00745057	1751.08	0.0153168	1751.08	0.0149263	1751.08	0.0145664
1751.56	0.00412537	1751.56	0.002432	1751.56	0.00329086	1751.56	0.00449239	1751.56	0.00617933	1751.56	0.00728518	1751.56	0.0152015	1751.56	0.0148562	1751.56	0.0145141
1752.04	0.00377159	1752.04	0.00211069	1752.04	0.00301216	1752.04	0.00424112	1752.04	0.00596783	1752.04	0.0070832	1752.04	0.0150358	1752.04	0.0147254	1752.04	0.0143829
1752.52	0.00343173	1752.52	0.00178928	1752.52	0.00272869	1752.52	0.0039867	1752.52	0.00574818	1752.52	0.0068577	1752.52	0.0148251	1752.52	0.0145318	1752.52	0.0141704
1753.01	0.00314349	1753.01	0.00150384	1753.01	0.0024719	1753.01	0.00375745	1753.01	0.00554388	1753.01	0.00663314	1753.01	0.0145921	1753.01	0.0142966	1753.01	0.0139027
1753.49	0.00293594	1753.49	0.0012854	1753.49	0.00227009	1753.49	0.00357852	1753.49	0.00537862	1753.49	0.00643823	1753.49	0.0143693	1753.49	0.014055	1753.49	0.0136243
1753.97	0.00282543	1753.97	0.00115465	1753.97	0.00214399	1753.97	0.00346843	1753.97	0.00527243	1753.97	0.00630074	1753.97	0.0141907	1753.97	0.0138487	1753.97	0.0133865
1754.45	0.00281378	1754.45	0.00111888	1754.45	0.00210306	1754.45	0.00343535	1754.45	0.00523663	1754.45	0.00624023	1754.45	0.0140837	1754.45	0.0137137	1754.45	0.0132339
1754.93	0.00288808	1754.93	0.00117207	1754.93	0.00214503	1754.93	0.00347796	1754.93	0.0052739	1754.93	0.00626668	1754.93	0.0140657	1754.93	0.0136761	1754.93	0.0131983
1755.42	0.00302038	1755.42	0.00129236	1755.42	0.00225333	1755.42	0.00358199	1755.42	0.00537332	1755.42	0.00637353	1755.42	0.0141364	1755.42	0.0137424	1755.42	0.0132869
1755.9	0.00317052	1755.9	0.00144416	1755.9	0.00239771	1755.9	0.00372133	1755.9	0.00551132	1755.9	0.00653788	1755.9	0.0142765	1755.9	0.0138955	1755.9	0.0134775
1756.38	0.00329523	1756.38	0.00158499	1756.38	0.00253945	1756.38	0.00386202	1756.38	0.0056544	1756.38	0.00672097	1756.38	0.0144486	1756.38	0.0140946	1756.38	0.0137191
1756.86	0.00336121	1756.86	0.00167771	1756.86	0.00264169	1756.86	0.00397052	1756.86	0.00576769	1756.86	0.00687879	1756.86	0.0146067	1756.86	0.0142847	1756.86	0.0139445
1757.34	0.00335676	1757.34	0.00170305	1757.34	0.00268163	1757.34	0.00402417	1757.34	0.0058255	1757.34	0.00697522	1757.34	0.0147111	1757.34	0.0144145	1757.34	0.014092
1757.83	0.0032948	1757.83	0.0016653	1757.83	0.00265759	1757.83	0.00401829	1757.83	0.00581979	1757.83	0.00699431	1757.83	0.0147418	1757.83	0.0144543	1757.83	0.0141279
1758.31	0.00320449	1758.31	0.00158627	1758.31	0.00258511	1758.31	0.00396296	1758.31	0.00575865	1758.31	0.00693998	1758.31	0.0147003	1758.31	0.0144001	1758.31	0.0140517
1758.79	0.00311944	1758.79	0.00149601	1758.79	0.00249063	1758.79	0.00387886	1758.79	0.00566164	1758.79	0.00683369	1758.79	0.0146063	1758.79	0.0142728	1758.79	0.0138924
1759.27	0.00306669	1759.27	0.00142214	1759.27	0.00240116	1759.27	0.00378843	1759.27	0.00555266	1759.27	0.00670354	1759.27	0.0144886	1759.27	0.0141074	1759.27	0.0136961
1759.76	0.00306095	1759.76	0.00138387	1759.76	0.00233938	1759.76	0.00371219	1759.76	0.00545551	1759.76	0.00658037	1759.76	0.0143789	1759.76	0.0139459	1759.76	0.0135154
1760.24	0.00310056	1760.24	0.00138703	1760.24	0.00231766	1760.24	0.00366358	1760.24	0.00538837	1760.24	0.00648984	1760.24	0.0143041	1760.24	0.0138282	1760.24	0.0133981
1760.72	0.00316628	1760.72	0.0014224	1760.72	0.00233435	1760.72	0.0036455	1760.72	0.00535983	1760.72	0.00644648	1760.72	0.01428	1760.72	0.0137822	1760.72	0.0133748
1761.2	0.00322616	1761.2	0.00146725	1761.2	0.00237346	1761.2	0.00364927	1761.2	0.00536608	1761.2	0.00644983	1761.2	0.0143056	1761.2	0.0138151	1761.2	0.0134481
1761.68	0.00324428	1761.68	0.00149178	1761.68	0.00240821	1761.68	0.00365607	1761.68	0.0053903	1761.68	0.00648195	1761.68	0.0143613	1761.68	0.013908	1761.68	0.0135878
1762.17	0.00319618	1762.17	0.00147085	1762.17	0.00241103	1762.17	0.00364497	1762.17	0.00540965	1762.17	0.0065146	1762.17	0.0144151	1762.17	0.0140214	1762.17	0.0137384
1762.65	0.00307973	1762.65	0.00139593	1762.65	0.00236654	1762.65	0.00360324	1762.65	0.00540539	1762.65	0.00652234	1762.65	0.0144372	1762.65	0.0141103	1762.65	0.0138419
1763.13	0.0029173	1763.13	0.0012791	1763.13	0.00227893	1763.13	0.00353308	1763.13	0.0053724	1763.13	0.00649393	1763.13	0.0144127	1763.13	0.0141444	1763.13	0.0138613
1763.61	0.00274667	1763.61	0.00114865	1763.61	0.00217013	1763.61	0.0034517	1763.61	0.00532158	1763.61	0.00643793	1763.61	0.0143482	1763.61	0.0141188	1763.61	0.0137937
1764.09	0.00260811	1764.09	0.00103877	1764.09	0.00207215	1764.09	0.00338476	1764.09	0.00527522	1764.09	0.00637851	1764.09	0.0142685	1764.09	0.0140525	1764.09	0.0136683
1764.58	0.00253394	1764.58	0.000980162	1764.58	0.0020165	1764.58	0.00335881	1764.58	0.00525957	1764.58	0.00634611	1764.58	0.0142071	1764.58	0.0139802	1764.58	0.0135325
1765.06	0.00254237	1765.06	0.000993435	1765.06	0.00202701	1765.06	0.00339349	1765.06	0.00529598	1765.06	0.00636806	1765.06	0.014196	1765.06	0.0139377	1765.06	0.013436
1765.54	0.00263577	1765.54	0.0010851	1765.54	0.00211397	1765.54	0.00349648	1765.54	0.00539496	1765.54	0.00645938	1765.54	0.014256	1765.54	0.0139524	1765.54	0.0134178
1766.02	0.00280013	1766.02	0.00124604	1766.02	0.00227116	1766.02	0.00366004	1766.02	0.00555112	1766.02	0.00661709	1766.02	0.01439	1766.02	0.0140342	1766.02	0.013494
1766.51	0.0030074	1766.51	0.00145166	1766.51	0.00247478	1766.51	0.0038601	1766.51	0.00574178	1766.51	0.00681765	1766.51	0.0145782	1766.51	0.014169	1766.51	0.013651
1766.99	0.00322081	1766.99	0.00166562	1766.99	0.00268688	1766.99	0.00405948	1766.99	0.00592916	1766.99	0.0070186	1766.99	0.0147784	1766.99	0.0143193	1766.99	0.0138445
1767.47	0.0034053	1767.47	0.0018496	1767.47	0.00286548	1767.47	0.00421792	1767.47	0.00607082	1767.47	0.00717055	1767.47	0.0149376	1767.47	0.014434	1767.47	0.0140105
1767.95	0.00353868	1767.95	0.00197487	1767.95	0.0029769	1767.95	0.00430388	1767.95	0.00613213	1767.95	0.00723215	1767.95	0.0150069	1767.95	0.0144649	1767.95	0.0140856
1768.43	0.003619	1768.43	0.00203243	1768.43	0.0030078	1768.43	0.00430581	1768.43	0.00609926	1768.43	0.00718612	1768.43	0.0149614	1768.43	0.0143858	1768.43	0.0140319
1768.91	0.00366224	1768.91	0.00203327	1768.91	0.00296709	1768.91	0.00423346	1768.91	0.00598182	1768.91	0.00704308	1768.91	0.0148067	1768.91	0.0142013	1768.91	0.0138494
1769.4	0.00369166	1769.4	0.00199943	1769.4	0.00287784	1769.4	0.00410914	1769.4	0.00580437	1769.4	0.00683293	1769.4	0.0145728	1769.4	0.0139421	1769.4	0.0135711
1769.88	0.00372767	1769.88	0.00195542	1769.88	0.00276843	1769.88	0.00396073	1769.88	0.00560006	1769.88	0.0065966	1769.88	0.0143059	1769.88	0.0136567	1769.88	0.0132534
1770.36	0.0037786	1770.36	0.0019184	1770.36	0.00266357	1770.36	0.00381283	1770.36	0.00540072	1770.36	0.0063744	1770.36	0.0140558	1770.36	0.0133991	1770.36	0.0129599
1770.84	0.00383749	1770.84	0.0018951	1770.84	0.00258036	1770.84	0.00368436	1770.84	0.00523413	1770.84	0.0062006	1770.84	0.0138673	1770.84	0.0132189	1770.84	0.0127484
1771.33	0.0038847	1771.33	0.00188182	1771.33	0.00252674	1771.33	0.0035885	1771.33	0.00512167	1771.33	0.00609986	1771.33	0.0137736	1771.33	0.013152	1771.33	0.0126601
1771.81	0.00389628	1771.81	0.0018687	1771.81	0.00250315	1771.81	0.00353263	1771.81	0.00507576	1771.81	0.00608207	1771.81	0.0137867	1771.81	0.0132085	1771.81	0.0127065
1772.29	0.00385703	1772.29	0.00184648	1772.29	0.0025041	1772.29	0.00351875	1772.29	0.00509659	1772.29	0.00614036	1772.29	0.0138933	1772.29	0.0133674	1772.29	0.0128638
1772.77	0.00376903	1772.77	0.00181153	1772.77	0.00252056	1772.77	0.00354158	1772.77	0.00517037	1772.77	0.00625113	1772.77	0.0140568	1772.77	0.0135815	1772.77	0.0130804
1773.25	0.00365049	1773.25	0.00176735	1773.25	0.00254344	1773.25	0.00359077	1773.25	0.0052747	1773.25	0.00638396	1773.25	0.0142337	1773.25	0.0137974	1773.25	0.0132995
1773.74	0.00352404	1773.74	0.00171969	1773.74	0.00256448	1773.74	0.00365245	1773.74	0.00538528	1773.74	0.00651118	1773.74	0.0143881	1773.74	0.0139754	1773.74	0.0134806
1774.22	0.00340575	1774.22	0.00167239	1774.22	0.00257721	1774.22	0.00371403	1774.22	0.00548352	1774.22	0.00661569	1774.22	0.0145023	1774.22	0.0141	1774.22	0.0136087
1774.7	0.00329997	1774.7	0.00162443	1774.7	0.0025758	1774.7	0.00376418	1774.7	0.00555705	1774.7	0.00668862	1774.7	0.0145723	1774.7	0.0141741	1774.7	0.0136876
1775.18	0.00320355	1775.18	0.00157263	1775.18	0.00255702	1775.18	0.00379694	1775.18	0.00560235	1775.18	0.00673064	1775.18	0.0146058	1775.18	0.0142125	1775.18	0.0137323
1775.66	0.00311203	1775.66	0.00151554	1775.66	0.00252219	1775.66	0.00381203	1775.66	0.00562251	1775.66	0.00674814	1775.66	0.0146153	1775.66	0.0142335	1775.66	0.0137596
1776.15	0.00302581	1776.15	0.00145686	1776.15	0.00247812	1776.15	0.00381566	1776.15	0.00562682	1776.15	0.00675231	1776.15	0.0146152	1776.15	0.0142535	1776.15	0.0137839
1776.63	0.00295384	1776.63	0.00140785	1776.63	0.00243895	1776.63	0.00382051	1776.63	0.00563024	1776.63	0.00675853	1776.63	0.0146211	1776.63	0.014286	1776.63	0.0138171
1777.11	0.00291153	1777.11	0.00138428	1777.11	0.00242178	1777.11	0.0038414	1777.11	0.00564847	1777.11	0.0067819	1777.11	0.0146466	1777.11	0.014339	1777.11	0.0138675
1777.59	0.00291573	1777.59	0.00140197	1777.59	0.00244309	1777.59	0.00389183	1777.59	0.00569532	1777.59	0.00683553	1777.59	0.0147019	1777.59	0.0144171	1777.59	0.0139418
1778.08	0.00297535	1778.08	0.00146894	1778.08	0.00251073	1778.08	0.00397639	1778.08	0.00577579	1778.08	0.00692361	1778.08	0.0147899	1778.08	0.0145183	1778.08	0.0140423
1778.56	0.00308589	1778.56	0.0015802	1778.56	0.00262014	1778.56	0.00408892	1778.56	0.00588473	1778.56	0.00704008	1778.56	0.0149053	1778.56	0.0146364	1778.56	0.0141666
1779.04	0.00322592	1779.04	0.00171549	1779.04	0.00275242	1779.04	0.00421073	1779.04	0.00600536	1779.04	0.00716694	1779.04	0.0150321	1779.04	0.014758	1779.04	0.0143038
1779.52	0.00336107	1779.52	0.00184266	1779.52	0.00287736	1779.52	0.00431538	1779.52	0.00611277	1779.52	0.00727716	1779.52	0.0151466	1779.52	0.0148642	1779.52	0.0144338
1780	0.00345378	1780	0.00192755	1780	0.0029629	1780	0.00437661	1780	0.0061817	1780	0.00734349	1780	0.0152233	1780	0.0149341	1780	0.0145315
1780.49	0.00347747	1780.49	0.00194619	1780.49	0.00298613	1780.49	0.00437884	1780.49	0.00619581	1780.49	0.00734789	1780.49	0.0152439	1780.49	0.0149521	1780.49	0.0145737
1780.97	0.00342758	1780.97	0.00189528	1780.97	0.00294371	1780.97	0.00432462	1780.97	0.00615538	1780.97	0.00729024	1780.97	0.0152055	1780.97	0.0149142	1780.97	0.0145507
1781.45	0.00332397	1781.45	0.00179466	1781.45	0.00285395	1781.45	0.00423509	1781.45	0.00607828	1781.45	0.00719046	1781.45	0.0151244	1781.45	0.0148333	1781.45	0.0144719
1781.93	0.00320302	1781.93	0.00167943	1781.93	0.00275028	1781.93	0.00414255	1781.93	0.00599498	1781.93	0.00708333	1781.93	0.0150318	1781.93	0.014737	1781.93	0.0143663
1782.41	0.00310149	1782.41	0.0015851	1782.41	0.00266685	1782.41	0.00407708	1782.41	0.00593479	1782.41	0.00700332	1782.41	0.0149607	1782.41	0.0146569	1782.41	0.0142702
1782.9	0.00304413	1782.9	0.00153558	1782.9	0.00262744	1782.9	0.00405705	1782.9	0.00591768	1782.9	0.00697512	1782.9	0.0149362	1782.9	0.0146199	1782.9	0.0142168
1783.38	0.00303562	1783.38	0.00153506	1783.38	0.0026364	1783.38	0.00408166	1783.38	0.00594573	1783.38	0.00700312	1783.38	0.0149646	1783.38	0.0146375	1783.38	0.0142216
1783.86	0.00305996	1783.86	0.00156763	1783.86	0.00267825	1783.86	0.00413219	1783.86	0.0060031	1783.86	0.00707103	1783.86	0.0150311	1783.86	0.0147011	1783.86	0.0142779
1784.34	0.00308713	1784.34	0.00160253	1784.34	0.0027217	1784.34	0.00417621	1784.34	0.00605886	1784.34	0.00714365	1784.34	0.0151019	1784.34	0.014781	1784.34	0.0143541
1784.83	0.00308506	1784.83	0.00160665	1784.83	0.00273261	1784.83	0.00418059	1784.83	0.00607939	1784.83	0.00718096	1784.83	0.0151366	1784.83	0.0148379	1784.83	0.0144058
1785.31	0.00303353	1785.31	0.00155808	1785.31	0.00268735	1785.31	0.00412471	1785.31	0.00604124	1785.31	0.00715274	1785.31	0.015104	1785.31	0.0148363	1785.31	0.0143927
1785.79	0.00293237	1785.79	0.00145528	1785.79	0.00258358	1785.79	0.00400887	1785.79	0.00594121	1785.79	0.00705112	1785.79	0.0149949	1785.79	0.0147594	1785.79	0.0142954
1786.27	0.00280285	1786.27	0.00131879	1786.27	0.00244202	1786.27	0.00385641	1786.27	0.00579923	1786.27	0.00689489	1786.27	0.0148277	1786.27	0.0146171	1786.27	0.0141249
1786.75	0.0026779	1786.75	0.00118206	1786.75	0.00229733	1786.75	0.00370284	1786.75	0.00564903	1786.75	0.00672001	1786.75	0.0146386	1786.75	0.0144397	1786.75	0.0139155
1787.24	0.00259185	1787.24	0.00107987	1787.24	0.00218608	1787.24	0.00358455	1787.24	0.00552685	1787.24	0.00656658	1787.24	0.0144684	1787.24	0.0142654	1787.24	0.0137116
1787.72	0.00257031	1787.72	0.00103877	1787.72	0.00213557	1787.72	0.00352781	1787.72	0.00545921	1787.72	0.0064654	1787.72	0.0143488	1787.72	0.0141263	1787.72	0.0135517
1788.2	0.00262585	1788.2	0.00107114	1788.2	0.00215761	1788.2	0.00354309	1788.2	0.00545708	1788.2	0.00643039	1788.2	0.0142933	1788.2	0.0140398	1788.2	0.0134575
1788.68	0.00275711	1788.68	0.0011749	1788.68	0.00224777	1788.68	0.00362436	1788.68	0.00551483	1788.68	0.00645772	1788.68	0.0142977	1788.68	0.0140059	1788.68	0.0134313
1789.16	0.00295017	1789.16	0.00133519	1789.16	0.00238777	1789.16	0.00375222	1789.16	0.00561265	1789.16	0.00652885	1789.16	0.014343	1789.16	0.0140107	1789.16	0.0134589
1789.65	0.00318221	1789.65	0.00152889	1789.65	0.00255191	1789.65	0.00390009	1789.65	0.00572384	1789.65	0.00661918	1789.65	0.0144051	1789.65	0.0140353	1789.65	0.0135195
1790.13	0.00342397	1790.13	0.00172872	1790.13	0.00271217	1790.13	0.00404001	1790.13	0.00582215	1790.13	0.00670511	1790.13	0.0144627	1790.13	0.0140638	1790.13	0.0135936
1790.61	0.00364319	1790.61	0.00190678	1790.61	0.00284406	1790.61	0.0041484	1790.61	0.00588743	1790.61	0.00677043	1790.61	0.0145043	1790.61	0.0140904	1790.61	0.01367
1791.09	0.00380849	1791.09	0.0020388	1791.09	0.00293051	1791.09	0.00421078	1791.09	0.00591115	1791.09	0.00680984	1791.09	0.0145296	1791.09	0.0141193	1791.09	0.0137473
1791.58	0.00389556	1791.58	0.00210856	1791.58	0.00296515	1791.58	0.00422458	1791.58	0.00589726	1791.58	0.00682818	1791.58	0.0145476	1791.58	0.0141614	1791.58	0.0138297
1792.06	0.00389553	1792.06	0.00211334	1792.06	0.00295396	1792.06	0.00420017	1792.06	0.00586152	1792.06	0.00683724	1792.06	0.0145708	1792.06	0.0142259	1792.06	0.0139216
1792.54	0.00381993	1792.54	0.00206503	1792.54	0.00291336	1792.54	0.00415708	1792.54	0.00582524	1792.54	0.00684986	1792.54	0.0146082	1792.54	0.0143135	1792.54	0.0140217
1793.02	0.00369772	1793.02	0.00198715	1793.02	0.00286473	1793.02	0.00411748	1793.02	0.00580743	1793.02	0.00687564	1793.02	0.0146619	1793.02	0.014415	1793.02	0.0141231
1793.5	0.00356402	1793.5	0.00190584	1793.5	0.00282684	1793.5	0.00409816	1793.5	0.00581883	1793.5	0.00691805	1793.5	0.0147281	1793.5	0.0145166	1793.5	0.0142171
1793.99	0.00344739	1793.99	0.00184021	1793.99	0.00280994	1793.99	0.00410532	1793.99	0.00585953	1793.99	0.00697489	1793.99	0.0147996	1793.99	0.0146067	1793.99	0.014297
1794.47	0.003362	1794.47	0.00179724	1794.47	0.00281383	1794.47	0.00413381	1794.47	0.00591946	1794.47	0.00703818	1794.47	0.0148674	1794.47	0.0146765	1794.47	0.0143578
1794.95	0.00330746	1794.95	0.00177264	1794.95	0.0028292	1794.95	0.00417068	1794.95	0.00598305	1794.95	0.00709654	1794.95	0.014922	1794.95	0.0147217	1794.95	0.0143943
1795.43	0.00327345	1795.43	0.00175475	1795.43	0.00284154	1795.43	0.00419804	1795.43	0.00603128	1795.43	0.00713527	1795.43	0.0149516	1795.43	0.0147366	1795.43	0.0143978
1795.91	0.00324693	1795.91	0.00173088	1795.91	0.00283636	1795.91	0.00419996	1795.91	0.00604723	1795.91	0.0071405	1795.91	0.0149443	1795.91	0.0147152	1795.91	0.0143575
1796.4	0.00321836	1796.4	0.00169235	1796.4	0.00280432	1796.4	0.0041669	1796.4	0.00602079	1796.4	0.00710262	1796.4	0.0148918	1796.4	0.0146525	1796.4	0.0142648
1796.88	0.00318793	1796.88	0.00164186	1796.88	0.00274817	1796.88	0.00410328	1796.88	0.00595588	1796.88	0.00702549	1796.88	0.0147978	1796.88	0.0145528	1796.88	0.0141242
1797.36	0.0031654	1797.36	0.0015933	1797.36	0.00268397	1797.36	0.00402815	1797.36	0.00587235	1797.36	0.00692894	1797.36	0.0146818	1797.36	0.014434	1797.36	0.0139588
1797.84	0.00316818	1797.84	0.00156982	1797.84	0.00263959	1797.84	0.00397352	1797.84	0.00580456	1797.84	0.00684904	1797.84	0.0145804	1797.84	0.0143304	1797.84	0.0138138
1798.33	0.00321336	1798.33	0.00159575	1798.33	0.00264646	1798.33	0.00397499	1798.33	0.00579302	1798.33	0.00682998	1798.33	0.0145406	1798.33	0.0142875	1798.33	0.0137476
1798.81	0.00330941	1798.81	0.00168684	1798.81	0.00272803	1798.81	0.00405936	1798.81	0.00587037	1798.81	0.006909	1798.81	0.0146043	1798.81	0.0143477	1798.81	0.0138135
1799.29	0.00344942	1799.29	0.00184158	1799.29	0.00288935	1799.29	0.00423314	1799.29	0.0060487	1799.29	0.00710135	1799.29	0.0147925	1799.29	0.0145337	1799.29	0.0140393
1799.77	0.00360906	1799.77	0.00203674	1799.77	0.00310896	1799.77	0.00447365	1799.77	0.00630822	1799.77	0.00738742	1799.77	0.01509	1799.77	0.0148317	1799.77	0.0144074
1800.25	0.00375164	1800.25	0.00223091	1800.25	0.00334218	1800.25	0.00473261	1800.25	0.00659916	1800.25	0.00771271	1800.25	0.0154431	1800.25	0.0151888	1800.25	0.0148509

## Sheet: Figure_4c
Wavernumber range (1800-1200 cm-1)
Ni-Rh
100		150		200		250		300		350		400		450		500
1200.01	0.0061988	1200.01	0.000730492	1200.01	0.00195731	1200.01	0.00412784	1200.01	0.006966	1200.01	0.00987314	1200.01	0.015824	1200.01	0.0189199	1200.01	0.0217374
1200.49	0.00628724	1200.49	0.000825664	1200.49	0.00205733	1200.49	0.0042162	1200.49	0.00705227	1200.49	0.00995044	1200.49	0.0158743	1200.49	0.0189689	1200.49	0.0218633
1200.97	0.00635647	1200.97	0.000899974	1200.97	0.00213753	1200.97	0.00428489	1200.97	0.00711789	1200.97	0.010013	1200.97	0.015907	1200.97	0.0189888	1200.97	0.0219429
1201.45	0.0063926	1201.45	0.000939352	1201.45	0.00218438	1201.45	0.00432369	1201.45	0.00715466	1201.45	0.010054	1201.45	0.0159192	1201.45	0.0189797	1201.45	0.0219696
1201.94	0.00639273	1201.94	0.000940325	1201.94	0.00219441	1201.94	0.00433158	1201.94	0.00716265	1201.94	0.0100737	1201.94	0.0159132	1201.94	0.018951	1201.94	0.0219508
1202.42	0.00636369	1202.42	0.000908359	1202.42	0.00217283	1202.42	0.00431422	1202.42	0.00714769	1202.42	0.0100756	1202.42	0.0158929	1202.42	0.0189158	1202.42	0.0219004
1202.9	0.00631664	1202.9	0.000853441	1202.9	0.00212765	1202.9	0.00427773	1202.9	0.00711414	1202.9	0.010059	1202.9	0.0158576	1202.9	0.018881	1202.9	0.0218274
1203.38	0.00626114	1203.38	0.000784066	1203.38	0.00206573	1203.38	0.0042255	1203.38	0.0070629	1203.38	0.0100195	1203.38	0.0158022	1203.38	0.0188458	1203.38	0.0217338
1203.87	0.00620114	1203.87	0.000704765	1203.87	0.00199038	1203.87	0.00415692	1203.87	0.0069916	1203.87	0.00995045	1203.87	0.0157199	1203.87	0.0188027	1203.87	0.0216163
1204.35	0.00613643	1204.35	0.00061761	1204.35	0.00190417	1204.35	0.00407162	1204.35	0.00689967	1204.35	0.00985087	1204.35	0.0156099	1204.35	0.018745	1204.35	0.0214755
1204.83	0.00606693	1204.83	0.000526156	1204.83	0.00181277	1204.83	0.0039743	1204.83	0.00679361	1204.83	0.00972998	1204.83	0.0154822	1204.83	0.0186733	1204.83	0.0213223
1205.31	0.00599804	1205.31	0.000439791	1205.31	0.00172819	1205.31	0.00387785	1205.31	0.00668946	1205.31	0.00960938	1205.31	0.0153589	1205.31	0.0185986	1205.31	0.0211791
1205.79	0.00594328	1205.79	0.000374969	1205.79	0.00166875	1205.79	0.00380252	1205.79	0.00661067	1205.79	0.00951815	1205.79	0.0152693	1205.79	0.0185395	1205.79	0.0210744
1206.28	0.00592116	1206.28	0.000352113	1206.28	0.00165507	1206.28	0.00377232	1206.28	0.00658272	1206.28	0.00948519	1206.28	0.0152414	1206.28	0.0185175	1206.28	0.0210348
1206.76	0.00595008	1206.76	0.000389878	1206.76	0.00170451	1206.76	0.00380794	1206.76	0.00662537	1206.76	0.00953072	1206.76	0.0152939	1206.76	0.0185491	1206.76	0.0210742
1207.24	0.00604094	1207.24	0.00049907	1207.24	0.0018261	1207.24	0.00392171	1207.24	0.00674886	1207.24	0.00966243	1207.24	0.0154325	1207.24	0.0186436	1207.24	0.0211928
1207.72	0.00619421	1207.72	0.000679654	1207.72	0.00201881	1207.72	0.0041158	1207.72	0.00695252	1207.72	0.00987601	1207.72	0.0156511	1207.72	0.0188033	1207.72	0.0213805
1208.2	0.0063983	1208.2	0.000919839	1208.2	0.00227139	1208.2	0.00438125	1208.2	0.00722521	1208.2	0.010157	1208.2	0.0159339	1208.2	0.0190232	1208.2	0.0216201
1208.69	0.0066337	1208.69	0.00119873	1208.69	0.00256425	1208.69	0.00469872	1208.69	0.00754695	1208.69	0.0104835	1208.69	0.0162586	1208.69	0.0192911	1208.69	0.0218921
1209.17	0.00687686	1209.17	0.0014901	1209.17	0.00287313	1209.17	0.00504239	1209.17	0.00789296	1209.17	0.0108309	1209.17	0.0166011	1209.17	0.0195913	1209.17	0.0221798
1209.65	0.00710312	1209.65	0.00176401	1209.65	0.00316753	1209.65	0.00537716	1209.65	0.00822915	1209.65	0.0111657	1209.65	0.0169291	1209.65	0.0198942	1209.65	0.0224592
1210.13	0.00728825	1210.13	0.00198942	1210.13	0.00341344	1210.13	0.00566265	1210.13	0.00851639	1210.13	0.0114497	1210.13	0.0172065	1210.13	0.0201628	1210.13	0.0227015
1210.62	0.00740876	1210.62	0.0021355	1210.62	0.00357541	1210.62	0.00585645	1210.62	0.00871261	1210.62	0.0116407	1210.62	0.0173928	1210.62	0.0203528	1210.62	0.0228703
1211.1	0.00744432	1211.1	0.00217681	1211.1	0.00362233	1211.1	0.00592217	1211.1	0.00878064	1211.1	0.0117012	1211.1	0.0174517	1211.1	0.0204232	1211.1	0.0229291
1211.58	0.00738332	1211.58	0.00210118	1211.58	0.00353852	1211.58	0.0058418	1211.58	0.00870217	1211.58	0.0116136	1211.58	0.0173651	1211.58	0.0203525	1211.58	0.022857
1212.06	0.00723033	1212.06	0.00191718	1212.06	0.00333267	1212.06	0.00562552	1212.06	0.00848753	1212.06	0.0113894	1212.06	0.0171436	1212.06	0.0201497	1212.06	0.0226602
1212.54	0.00701076	1212.54	0.0016592	1212.54	0.00304303	1212.54	0.00531617	1212.54	0.00817989	1212.54	0.0110747	1212.54	0.0168295	1212.54	0.0198572	1212.54	0.0223771
1213.03	0.00677091	1213.03	0.00138371	1213.03	0.00273311	1213.03	0.00498321	1213.03	0.00784972	1213.03	0.0107439	1213.03	0.0164934	1213.03	0.0195458	1213.03	0.0220751
1213.51	0.00656773	1213.51	0.00115684	1213.51	0.00247633	1213.51	0.00470532	1213.51	0.00757618	1213.51	0.0104788	1213.51	0.0162131	1213.51	0.0192927	1213.51	0.021829
1213.99	0.006453	1213.99	0.00103531	1213.99	0.00233475	1213.99	0.00454832	1213.99	0.007424	1213.99	0.010345	1213.99	0.0160515	1213.99	0.0191586	1213.99	0.0216994
1214.47	0.00645649	1214.47	0.00104929	1214.47	0.00234106	1214.47	0.00454587	1214.47	0.00742574	1214.47	0.0103727	1214.47	0.0160388	1214.47	0.0191706	1214.47	0.0217138
1214.95	0.00657664	1214.95	0.00119311	1214.95	0.0024886	1214.95	0.00469078	1214.95	0.00757206	1214.95	0.0105484	1214.95	0.0161647	1214.95	0.0193155	1214.95	0.0218593
1215.44	0.00678213	1215.44	0.00142897	1215.44	0.00273645	1215.44	0.00494083	1215.44	0.00781955	1215.44	0.0108232	1215.44	0.0163856	1215.44	0.0195476	1215.44	0.0220912
1215.92	0.00702475	1215.92	0.00170193	1215.92	0.0030259	1215.92	0.00523615	1215.92	0.00810819	1215.92	0.0111321	1215.92	0.016644	1215.92	0.0198091	1215.92	0.0223527
1216.4	0.00725814	1216.4	0.00196065	1216.4	0.00330191	1216.4	0.00552045	1216.4	0.00838263	1216.4	0.0114167	1216.4	0.0168877	1216.4	0.0200481	1216.4	0.022593
1216.88	0.00745616	1216.88	0.00217585	1216.88	0.00353232	1216.88	0.00576052	1216.88	0.00861134	1216.88	0.0116443	1216.88	0.0170883	1216.88	0.0202369	1216.88	0.0227857
1217.37	0.00761815	1217.37	0.00234625	1217.37	0.00371346	1217.37	0.00595096	1217.37	0.00878961	1217.37	0.0118113	1217.37	0.0172426	1217.37	0.020372	1217.37	0.0229267
1217.85	0.0077646	1217.85	0.00249344	1217.85	0.00386555	1217.85	0.0061096	1217.85	0.00893561	1217.85	0.0119381	1217.85	0.0173685	1217.85	0.0204701	1217.85	0.0230314
1218.33	0.00792129	1218.33	0.00264534	1218.33	0.00401572	1218.33	0.0062621	1218.33	0.00907438	1218.33	0.0120523	1218.33	0.0174889	1218.33	0.0205534	1218.33	0.0231182
1218.81	0.00810246	1218.81	0.00281961	1218.81	0.00418288	1218.81	0.00642653	1218.81	0.00922408	1218.81	0.0121754	1218.81	0.0176211	1218.81	0.0206399	1218.81	0.0232003
1219.29	0.00830159	1219.29	0.0030134	1219.29	0.00436659	1219.29	0.00660421	1219.29	0.0093869	1219.29	0.0123129	1219.29	0.0177673	1219.29	0.0207352	1219.29	0.0232795
1219.78	0.00849323	1219.78	0.00320533	1219.78	0.00455002	1219.78	0.00678185	1219.78	0.00955235	1219.78	0.0124568	1219.78	0.0179191	1219.78	0.0208372	1219.78	0.0233521
1220.26	0.00864526	1220.26	0.00336668	1220.26	0.00470822	1220.26	0.00693983	1220.26	0.00970368	1220.26	0.0125925	1220.26	0.0180633	1220.26	0.0209399	1220.26	0.0234137
1220.74	0.0087343	1220.74	0.00347485	1220.74	0.00482227	1220.74	0.00706306	1220.74	0.00982884	1220.74	0.0127084	1220.74	0.0181906	1220.74	0.0210404	1220.74	0.0234665
1221.22	0.00875529	1221.22	0.00352312	1221.22	0.00488504	1221.22	0.00714612	1221.22	0.00992241	1221.22	0.0127981	1221.22	0.0182961	1221.22	0.0211367	1221.22	0.0235155
1221.7	0.00872056	1221.7	0.00351924	1221.7	0.00490091	1221.7	0.00719159	1221.7	0.00998447	1221.7	0.0128591	1221.7	0.0183774	1221.7	0.0212251	1221.7	0.0235638
1222.19	0.00864995	1222.19	0.00347663	1222.19	0.00487751	1222.19	0.00720258	1222.19	0.0100132	1222.19	0.012887	1222.19	0.0184287	1222.19	0.0212947	1222.19	0.0236063
1222.67	0.00855666	1222.67	0.00340213	1222.67	0.00481576	1222.67	0.00717388	1222.67	0.00999839	1222.67	0.0128696	1222.67	0.0184357	1222.67	0.0213246	1222.67	0.0236255
1223.15	0.00843977	1223.15	0.00329027	1223.15	0.00470605	1223.15	0.00709056	1223.15	0.00992113	1223.15	0.0127886	1223.15	0.0183779	1223.15	0.0212885	1223.15	0.0235974
1223.63	0.00828619	1223.63	0.00312648	1223.63	0.00453384	1223.63	0.00693407	1223.63	0.0097625	1223.63	0.0126268	1223.63	0.018237	1223.63	0.0211642	1223.63	0.0234999
1224.12	0.00808388	1224.12	0.00290085	1224.12	0.00429212	1224.12	0.00669635	1224.12	0.00951651	1224.12	0.0123815	1224.12	0.018009	1224.12	0.020947	1224.12	0.0233273
1224.6	0.00783847	1224.6	0.00262306	1224.6	0.00399602	1224.6	0.00639265	1224.6	0.00920265	1224.6	0.0120739	1224.6	0.0177149	1224.6	0.020658	1224.6	0.0230974
1225.08	0.00758369	1225.08	0.00233184	1225.08	0.00368924	1225.08	0.00606817	1225.08	0.00886896	1225.08	0.0117516	1225.08	0.0174007	1225.08	0.0203443	1225.08	0.0228504
1225.56	0.00737864	1225.56	0.00209075	1225.56	0.00343821	1225.56	0.00579051	1225.56	0.00858451	1225.56	0.0114801	1225.56	0.0171306	1225.56	0.0200698	1225.56	0.02264
1226.04	0.00729123	1226.04	0.00197087	1226.04	0.00331397	1226.04	0.00563242	1226.04	0.00842025	1226.04	0.0113251	1226.04	0.016968	1226.04	0.0198967	1226.04	0.022516
1226.53	0.00737339	1226.53	0.00202612	1226.53	0.0033686	1226.53	0.00564771	1226.53	0.00842753	1226.53	0.0113324	1226.53	0.0169578	1226.53	0.0198693	1226.53	0.0225101
1227.01	0.0076391	1227.01	0.00227186	1227.01	0.00361511	1227.01	0.00585281	1227.01	0.00862016	1227.01	0.0115136	1227.01	0.0171123	1227.01	0.0199994	1227.01	0.0226271
1227.49	0.0080534	1227.49	0.00267394	1227.49	0.00401809	1227.49	0.00621685	1227.49	0.00896705	1227.49	0.0118387	1227.49	0.0174047	1227.49	0.0202631	1227.49	0.0228421
1227.97	0.00853803	1227.97	0.0031543	1227.97	0.00449956	1227.97	0.00666638	1227.97	0.00939689	1227.97	0.0122412	1227.97	0.0177741	1227.97	0.0206035	1227.97	0.0231065
1228.45	0.00899155	1228.45	0.00361054	1228.45	0.00495794	1228.45	0.00710337	1228.45	0.00981591	1228.45	0.0126343	1228.45	0.0181391	1228.45	0.0209447	1228.45	0.0233595
1228.94	0.00931732	1228.94	0.00394363	1228.94	0.00529423	1228.94	0.00742953	1228.94	0.0101293	1228.94	0.0129292	1228.94	0.0184162	1228.94	0.0212076	1228.94	0.0235392
1229.42	0.00944833	1229.42	0.00408206	1229.42	0.0054361	1229.42	0.00757032	1229.42	0.0102646	1229.42	0.013057	1229.42	0.0185387	1229.42	0.0213283	1229.42	0.0235959
1229.9	0.00936123	1229.9	0.00399818	1229.9	0.00535324	1229.9	0.00749122	1229.9	0.0101863	1229.9	0.0129819	1229.9	0.0184703	1229.9	0.0212707	1229.9	0.0235
1230.38	0.00907863	1230.38	0.00371097	1230.38	0.00506214	1230.38	0.00720444	1230.38	0.00990306	1230.38	0.0127105	1230.38	0.0182137	1230.38	0.0210363	1230.38	0.0232499
1230.86	0.0086596	1230.86	0.003279	1230.86	0.00462016	1230.86	0.00676431	1230.86	0.00946559	1230.86	0.0122898	1230.86	0.0178105	1230.86	0.0206644	1230.86	0.0228753
1231.35	0.00818749	1231.35	0.00278808	1231.35	0.00411408	1231.35	0.0062577	1231.35	0.00895778	1231.35	0.0118004	1231.35	0.0173354	1231.35	0.0202264	1231.35	0.0224349
1231.83	0.00775604	1231.83	0.00233695	1231.83	0.00364551	1231.83	0.00578809	1231.83	0.00848144	1231.83	0.011342	1231.83	0.0168825	1231.83	0.019813	1231.83	0.0220081
1232.31	0.00745757	1232.31	0.00202331	1232.31	0.00331616	1232.31	0.00545899	1232.31	0.0081405	1232.31	0.0110163	1232.31	0.0165494	1232.31	0.0195167	1232.31	0.0216821
1232.79	0.00737105	1232.79	0.00193005	1232.79	0.0032108	1232.79	0.00535565	1232.79	0.00802029	1232.79	0.0109056	1232.79	0.0164156	1232.79	0.0194107	1232.79	0.0215308
1233.28	0.00755005	1233.28	0.00211116	1233.28	0.00338345	1233.28	0.00552956	1233.28	0.00817207	1233.28	0.0110573	1233.28	0.016527	1233.28	0.0195341	1233.28	0.0215982
1233.76	0.00800998	1233.76	0.00257947	1233.76	0.00384348	1233.76	0.00598527	1233.76	0.00859942	1233.76	0.0114698	1233.76	0.0168833	1233.76	0.0198803	1233.76	0.0218843
1234.24	0.00871805	1234.24	0.00329751	1234.24	0.00454937	1234.24	0.00667664	1234.24	0.0092553	1234.24	0.0120928	1234.24	0.0174375	1234.24	0.0203992	1234.24	0.0223459
1234.72	0.00959067	1234.72	0.00417685	1234.72	0.0054088	1234.72	0.00750893	1234.72	0.0100458	1234.72	0.0128322	1234.72	0.0181014	1234.72	0.0210046	1234.72	0.0229011
1235.2	0.0105027	1235.2	0.00508871	1235.2	0.00629226	1235.2	0.00835407	1235.2	0.0108465	1235.2	0.0135673	1235.2	0.0187635	1235.2	0.0215916	1235.2	0.0234487
1235.69	0.0113104	1235.69	0.00588886	1235.69	0.00705764	1235.69	0.00907605	1235.69	0.0115278	1235.69	0.0141771	1235.69	0.0193121	1235.69	0.0220598	1235.69	0.0238908
1236.17	0.0118853	1236.17	0.00645001	1236.17	0.00758254	1236.17	0.00956085	1236.17	0.0119833	1236.17	0.0145651	1236.17	0.0196593	1236.17	0.0223327	1236.17	0.0241543
1236.65	0.0121472	1236.65	0.00669491	1236.65	0.00779457	1236.65	0.00974351	1236.65	0.0121537	1236.65	0.0146812	1236.65	0.0197594	1236.65	0.0223739	1236.65	0.0242049
1237.13	0.0120867	1237.13	0.00661647	1237.13	0.00769013	1237.13	0.00962478	1237.13	0.0120413	1237.13	0.0145324	1237.13	0.0196183	1237.13	0.0221928	1237.13	0.0240528
1237.61	0.0117678	1237.61	0.00628032	1237.61	0.00733529	1237.61	0.00926995	1237.61	0.0117077	1237.61	0.0141793	1237.61	0.0192904	1237.61	0.021842	1237.61	0.0237478
1238.1	0.011308	1238.1	0.00580467	1238.1	0.00684662	1238.1	0.00879064	1238.1	0.0112565	1238.1	0.0137207	1238.1	0.0188643	1238.1	0.0214043	1238.1	0.0233661
1238.58	0.0108454	1238.58	0.00532744	1238.58	0.00635939	1238.58	0.0083153	1238.58	0.0108059	1238.58	0.0132686	1238.58	0.0184405	1238.58	0.0209736	1238.58	0.022992
1239.06	0.0105008	1239.06	0.00496933	1239.06	0.00599208	1239.06	0.00795655	1239.06	0.0104602	1239.06	0.012922	1239.06	0.0181092	1239.06	0.0206351	1239.06	0.0227007
1239.54	0.0103471	1239.54	0.00480337	1239.54	0.00581701	1239.54	0.00778301	1239.54	0.0102834	1239.54	0.0127426	1239.54	0.0179268	1239.54	0.0204435	1239.54	0.0225391
1240.03	0.0103963	1240.03	0.00484153	1240.03	0.00584682	1240.03	0.00780729	1240.03	0.0102887	1240.03	0.0127445	1240.03	0.0179084	1240.03	0.0204155	1240.03	0.0225201
1240.51	0.0106043	1240.51	0.00503865	1240.51	0.00603674	1240.51	0.00798626	1240.51	0.0104373	1240.51	0.012891	1240.51	0.0180216	1240.51	0.0205211	1240.51	0.022615
1240.99	0.0108933	1240.99	0.00531471	1240.99	0.00630654	1240.99	0.00824206	1240.99	0.0106577	1240.99	0.0131123	1240.99	0.0182035	1240.99	0.0206992	1240.99	0.0227679
1241.47	0.0111824	1241.47	0.0055859	1241.47	0.00656994	1241.47	0.0084893	1241.47	0.0108702	1241.47	0.0133271	1241.47	0.0183796	1241.47	0.0208749	1241.47	0.0229096
1241.95	0.0114169	1241.95	0.00579433	1241.95	0.00676559	1241.95	0.00866612	1241.95	0.0110157	1241.95	0.013473	1241.95	0.0184915	1241.95	0.0209865	1241.95	0.0229842
1242.43	0.011587	1242.43	0.00592828	1242.43	0.0068778	1242.43	0.00875437	1242.43	0.0110757	1242.43	0.0135263	1242.43	0.0185165	1242.43	0.0210063	1242.43	0.0229673
1242.92	0.0117306	1242.92	0.0060253	1242.92	0.00694167	1242.92	0.00878613	1242.92	0.0110795	1242.92	0.0135116	1242.92	0.0184776	1242.92	0.0209516	1242.92	0.0228773
1243.4	0.0119194	1243.4	0.00615889	1243.4	0.00703043	1243.4	0.00883242	1243.4	0.011094	1243.4	0.0134941	1243.4	0.0184362	1243.4	0.0208793	1243.4	0.0227707
1243.88	0.0122327	1243.88	0.00641189	1243.88	0.00722905	1243.88	0.0089774	1243.88	0.0112003	1243.88	0.0135558	1243.88	0.018471	1243.88	0.0208664	1243.88	0.0227243
1244.36	0.0127273	1244.36	0.00684466	1244.36	0.0076013	1244.36	0.00928625	1244.36	0.0114623	1244.36	0.0137644	1244.36	0.0186474	1244.36	0.0209791	1244.36	0.0228044
1244.85	0.0134109	1244.85	0.00746877	1244.85	0.00816386	1244.85	0.00977907	1244.85	0.0119015	1244.85	0.0141471	1244.85	0.0189935	1244.85	0.0212495	1244.85	0.0230438
1245.33	0.0142297	1245.33	0.00823405	1245.33	0.00887071	1245.33	0.0104153	1245.33	0.0124814	1245.33	0.0146727	1245.33	0.0194811	1245.33	0.0216565	1245.33	0.0234219
1245.81	0.0150733	1245.81	0.00903339	1245.81	0.00961942	1245.81	0.0110997	1245.81	0.0131129	1245.81	0.0152574	1245.81	0.0200314	1245.81	0.0221309	1245.81	0.0238701
1246.29	0.0157949	1246.29	0.00972375	1246.29	0.0102717	1246.29	0.0117018	1246.29	0.0136724	1246.29	0.0157823	1246.29	0.0205315	1246.29	0.0225708	1246.29	0.0242861
1246.77	0.0162454	1246.77	0.0101595	1246.77	0.0106864	1246.77	0.012088	1246.77	0.0140334	1246.77	0.0161247	1246.77	0.0208639	1246.77	0.0228694	1246.77	0.0245636
1247.26	0.0163092	1247.26	0.0102284	1247.26	0.0107542	1247.26	0.0121547	1247.26	0.0140967	1247.26	0.0161887	1247.26	0.0209357	1247.26	0.0229416	1247.26	0.0246188
1247.74	0.0159364	1247.74	0.00988095	1247.74	0.0104275	1247.74	0.0118555	1247.74	0.0138181	1247.74	0.0159307	1247.74	0.0207036	1247.74	0.0227471	1247.74	0.0244143
1248.22	0.0151574	1248.22	0.00914555	1248.22	0.0097319	1248.22	0.0112127	1248.22	0.0132168	1248.22	0.0153687	1248.22	0.0201823	1248.22	0.0222956	1248.22	0.0239641
1248.7	0.0140813	1248.7	0.00812443	1248.7	0.00876342	1248.7	0.0103133	1248.7	0.0123733	1248.7	0.0145771	1248.7	0.0194404	1248.7	0.0216443	1248.7	0.0233292
1249.18	0.0128749	1249.18	0.00697506	1249.18	0.00766951	1249.18	0.00929206	1249.18	0.0114123	1249.18	0.0136721	1249.18	0.0185859	1249.18	0.0208849	1249.18	0.0226031
1249.67	0.0117325	1249.67	0.00588008	1249.67	0.00662128	1249.67	0.00830548	1249.67	0.0104797	1249.67	0.0127877	1249.67	0.0177445	1249.67	0.020125	1249.67	0.0218919
1250.15	0.0108416	1250.15	0.0050162	1250.15	0.00578423	1250.15	0.00750638	1250.15	0.00971781	1250.15	0.0120549	1250.15	0.0170399	1250.15	0.0194733	1250.15	0.0212984
1250.63	0.0103505	1250.63	0.00452345	1250.63	0.00529027	1250.63	0.00701807	1250.63	0.0092427	1250.63	0.0115809	1250.63	0.0165738	1250.63	0.0190219	1250.63	0.0209067
1251.11	0.0103401	1251.11	0.0044793	1251.11	0.0052133	1251.11	0.00691166	1251.11	0.00912268	1251.11	0.01143	1251.11	0.0164085	1251.11	0.0188311	1251.11	0.0207677
1251.6	0.0108051	1251.6	0.00487992	1251.6	0.00555229	1251.6	0.00718971	1251.6	0.00936229	1251.6	0.011609	1251.6	0.0165524	1251.6	0.0189154	1251.6	0.0208886
1252.08	0.0116484	1252.08	0.00563573	1252.08	0.00622572	1252.08	0.00778073	1252.08	0.00989698	1252.08	0.0120625	1252.08	0.0169552	1252.08	0.0192362	1252.08	0.0212277
1252.56	0.0126913	1252.56	0.00658014	1252.56	0.00708033	1252.56	0.00854555	1252.56	0.010598	1252.56	0.0126752	1252.56	0.0175107	1252.56	0.0197028	1252.56	0.0216958
1253.04	0.0137049	1253.04	0.00749964	1253.04	0.0079184	1253.04	0.00930282	1253.04	0.0112969	1253.04	0.0132944	1253.04	0.018076	1253.04	0.020189	1253.04	0.0221722
1253.52	0.0144565	1253.52	0.00817739	1253.52	0.00853878	1253.52	0.00986659	1253.52	0.0118202	1253.52	0.0137618	1253.52	0.0185028	1253.52	0.0205612	1253.52	0.0225311
1254.01	0.0147664	1254.01	0.00844654	1254.01	0.00878678	1254.01	0.010093	1254.01	0.0120333	1254.01	0.0139534	1254.01	0.0186743	1254.01	0.0207126	1254.01	0.0226729
1254.49	0.0145576	1254.49	0.00823752	1254.49	0.0085983	1254.49	0.00992183	1254.49	0.01188	1254.49	0.0138172	1254.49	0.018541	1254.49	0.0205973	1254.49	0.0225558
1254.97	0.0138858	1254.97	0.00760342	1254.97	0.00802193	1254.97	0.00939581	1254.97	0.0113989	1254.97	0.0133866	1254.97	0.018132	1254.97	0.0202403	1254.97	0.0222039
1255.45	0.0129327	1255.45	0.00671407	1255.45	0.00721404	1255.45	0.00865699	1255.45	0.0107213	1255.45	0.0127807	1255.45	0.0175566	1255.45	0.0197389	1255.45	0.0217094
1255.93	0.011962	1255.93	0.00581358	1255.93	0.00639771	1255.93	0.00790831	1255.93	0.0100333	1255.93	0.0121669	1255.93	0.016969	1255.93	0.0192297	1255.93	0.0212008
1256.42	0.0112501	1256.42	0.00515592	1256.42	0.00580367	1256.42	0.00735906	1256.42	0.00952669	1256.42	0.0117175	1256.42	0.0165273	1256.42	0.0188521	1256.42	0.0208087
1256.9	0.0110141	1256.9	0.00493798	1256.9	0.00560871	1256.9	0.00716908	1256.9	0.00934625	1256.9	0.0115608	1256.9	0.0163499	1256.9	0.0187069	1256.9	0.0206284
1257.38	0.0113582	1257.38	0.00525088	1257.38	0.00589233	1257.38	0.00740942	1257.38	0.00955557	1257.38	0.0117508	1257.38	0.0164868	1257.38	0.0188339	1257.38	0.0206987
1257.86	0.0122531	1257.86	0.00606329	1257.86	0.00662186	1257.86	0.00804996	1257.86	0.0101255	1257.86	0.0122586	1257.86	0.0169127	1257.86	0.0192061	1257.86	0.0209971
1258.35	0.0135509	1258.35	0.0072356	1258.35	0.00766816	1258.35	0.00897458	1258.35	0.0109497	1258.35	0.012987	1258.35	0.0175411	1258.35	0.0197443	1258.35	0.0214546
1258.83	0.0150292	1258.83	0.0085628	1258.83	0.00884456	1258.83	0.010016	1258.83	0.0118763	1258.83	0.0138002	1258.83	0.0182519	1258.83	0.0203416	1258.83	0.0219767
1259.31	0.0164504	1259.31	0.0098285	1259.31	0.00995673	1259.31	0.0110013	1259.31	0.0127502	1259.31	0.0145614	1259.31	0.0189237	1259.31	0.0208941	1259.31	0.0224713
1259.79	0.0176163	1259.79	0.0108548	1259.79	0.0108472	1259.79	0.0117899	1259.79	0.0134456	1259.79	0.0151615	1259.79	0.0194604	1259.79	0.02132	1259.79	0.0228649
1260.27	0.018404	1260.27	0.0115341	1260.27	0.0114225	1260.27	0.0122988	1260.27	0.0138893	1260.27	0.0155373	1260.27	0.019806	1260.27	0.0215743	1260.27	0.0231146
1260.76	0.0187728	1260.76	0.0118343	1260.76	0.0116581	1260.76	0.0125054	1260.76	0.014062	1260.76	0.0156731	1260.76	0.0199458	1260.76	0.0216473	1260.76	0.023207
1261.24	0.0187501	1261.24	0.0117844	1261.24	0.0115835	1261.24	0.0124354	1261.24	0.0139882	1261.24	0.0155905	1261.24	0.0198971	1261.24	0.0215568	1261.24	0.0231522
1261.72	0.0184073	1261.72	0.0114527	1261.72	0.0112639	1261.72	0.0121464	1261.72	0.0137213	1261.72	0.0153371	1261.72	0.0197	1261.72	0.0213411	1261.72	0.0229802
1262.2	0.0178383	1262.2	0.0109268	1262.2	0.0107805	1262.2	0.0117124	1262.2	0.0133302	1262.2	0.0149754	1262.2	0.0194086	1262.2	0.0210518	1262.2	0.0227353
1262.68	0.0171474	1262.68	0.010301	1262.68	0.0102199	1262.68	0.011212	1262.68	0.0128874	1262.68	0.0145723	1262.68	0.019081	1262.68	0.0207446	1262.68	0.0224695
1263.17	0.0164425	1263.17	0.00967165	1263.17	0.00966806	1263.17	0.0107239	1263.17	0.0124648	1263.17	0.0141955	1263.17	0.018777	1263.17	0.0204766	1263.17	0.0222391
1263.65	0.0158307	1263.65	0.00913111	1263.65	0.00920512	1263.65	0.01032	1263.65	0.0121257	1263.65	0.013904	1263.65	0.0185483	1263.65	0.0202957	1263.65	0.0220926
1264.13	0.0154067	1264.13	0.00875888	1264.13	0.00889698	1264.13	0.0100569	1264.13	0.0119173	1264.13	0.0137402	1264.13	0.0184313	1264.13	0.0202317	1264.13	0.0220598
1264.61	0.0152392	1264.61	0.00861051	1264.61	0.00878619	1264.61	0.00996837	1264.61	0.011864	1264.61	0.0137226	1264.61	0.018439	1264.61	0.0202912	1264.61	0.0221452
1265.1	0.0153567	1265.1	0.00870527	1265.1	0.00888311	1265.1	0.010058	1265.1	0.0119628	1265.1	0.0138423	1265.1	0.0185591	1265.1	0.0204543	1265.1	0.022324
1265.58	0.015741	1265.58	0.00902384	1265.58	0.00916586	1265.58	0.0103015	1265.58	0.0121873	1265.58	0.0140684	1265.58	0.0187596	1265.58	0.0206844	1265.58	0.0225535
1266.06	0.0163333	1266.06	0.00951367	1266.06	0.00958605	1266.06	0.0106537	1266.06	0.012495	1266.06	0.0143561	1266.06	0.0189973	1266.06	0.0209355	1266.06	0.0227823
1266.54	0.0170512	1266.54	0.0101049	1266.54	0.010084	1266.54	0.011063	1266.54	0.0128413	1266.54	0.0146629	1266.54	0.0192335	1266.54	0.0211699	1266.54	0.0229696
1267.02	0.0178103	1267.02	0.010729	1267.02	0.0106045	1267.02	0.0114848	1267.02	0.013191	1267.02	0.0149583	1267.02	0.019444	1267.02	0.0213653	1267.02	0.0230948
1267.51	0.018541	1267.51	0.0113318	1267.51	0.0111059	1267.51	0.0118888	1267.51	0.0135227	1267.51	0.0152284	1267.51	0.019622	1267.51	0.0215181	1267.51	0.0231607
1267.99	0.0191917	1267.99	0.0118736	1267.99	0.0115589	1267.99	0.0122552	1267.99	0.0138237	1267.99	0.0154691	1267.99	0.0197712	1267.99	0.0216345	1267.99	0.0231836
1268.47	0.0197196	1268.47	0.0123211	1268.47	0.0119376	1268.47	0.0125663	1268.47	0.0140816	1268.47	0.0156766	1268.47	0.0198964	1268.47	0.0217225	1268.47	0.0231833
1268.95	0.0200746	1268.95	0.0126305	1268.95	0.0122048	1268.95	0.0127906	1268.95	0.0142695	1268.95	0.0158318	1268.95	0.0199871	1268.95	0.0217753	1268.95	0.0231647
1269.43	0.0201912	1269.43	0.0127426	1269.43	0.0123071	1269.43	0.0128809	1269.43	0.0143456	1269.43	0.0158997	1269.43	0.0200167	1269.43	0.0217724	1269.43	0.0231166
1269.92	0.019996	1269.92	0.012589	1269.92	0.0121827	1269.92	0.0127801	1269.92	0.0142582	1269.92	0.0158334	1269.92	0.0199453	1269.92	0.0216809	1269.92	0.023012
1270.4	0.0194329	1270.4	0.0121162	1270.4	0.0117816	1270.4	0.0124406	1270.4	0.0139634	1270.4	0.0155902	1270.4	0.0197337	1270.4	0.0214691	1270.4	0.0228194
1270.88	0.018498	1270.88	0.011316	1270.88	0.011094	1270.88	0.0118501	1270.88	0.013449	1270.88	0.0151543	1270.88	0.0193645	1270.88	0.0211241	1270.88	0.0225214
1271.36	0.0172652	1271.36	0.0102492	1271.36	0.0101703	1271.36	0.0110486	1271.36	0.0127474	1271.36	0.0145486	1271.36	0.018853	1271.36	0.0206602	1271.36	0.022122
1271.85	0.01589	1271.85	0.00904908	1271.85	0.009124	1271.85	0.0101332	1271.85	0.0119414	1271.85	0.0138423	1271.85	0.018255	1271.85	0.0201263	1271.85	0.0216573
1272.33	0.0145831	1272.33	0.00789764	1272.33	0.00811221	1272.33	0.00923955	1272.33	0.0111476	1272.33	0.0131357	1272.33	0.0176545	1272.33	0.0195947	1272.33	0.0211853
1272.81	0.0135617	1272.81	0.00698397	1272.81	0.00729886	1272.81	0.00851147	1272.81	0.0104912	1272.81	0.0125396	1272.81	0.0171458	1272.81	0.0191463	1272.81	0.0207755
1273.29	0.0129928	1273.29	0.00645489	1273.29	0.00681275	1273.29	0.00806342	1273.29	0.0100733	1273.29	0.0121461	1273.29	0.0168089	1273.29	0.0188497	1273.29	0.02049
1273.77	0.0129468	1273.77	0.00637444	1273.77	0.00671283	1273.77	0.00795032	1273.77	0.00994532	1273.77	0.0120061	1273.77	0.0166883	1273.77	0.0187437	1273.77	0.0203678
1274.26	0.0133742	1274.26	0.0067041	1274.26	0.00696969	1274.26	0.00815128	1274.26	0.0100936	1274.26	0.0121128	1274.26	0.0167797	1274.26	0.0188243	1274.26	0.0204129
1274.74	0.0141149	1274.74	0.00731053	1274.74	0.00747271	1274.74	0.00857429	1274.74	0.0104435	1274.74	0.0124063	1274.74	0.0170325	1274.74	0.0190478	1274.74	0.0205942
1275.22	0.0149344	1275.22	0.00799637	1275.22	0.00805483	1275.22	0.00907733	1275.22	0.0108747	1275.22	0.0127834	1275.22	0.0173576	1275.22	0.0193358	1275.22	0.0208488
1275.7	0.0155807	1275.7	0.00854868	1275.7	0.00853479	1275.7	0.00950425	1275.7	0.0112527	1275.7	0.0131267	1275.7	0.0176542	1275.7	0.0195986	1275.7	0.0211005
1276.18	0.0158458	1276.18	0.00879142	1276.18	0.00876089	1276.18	0.0097237	1276.18	0.0114623	1276.18	0.0133328	1276.18	0.017833	1276.18	0.0197572	1276.18	0.021279
1276.67	0.0156163	1276.67	0.00862761	1276.67	0.0086484	1276.67	0.00966085	1276.67	0.0114358	1276.67	0.0133393	1276.67	0.0178416	1276.67	0.0197653	1276.67	0.021339
1277.15	0.0149019	1277.15	0.00806302	1277.15	0.00820024	1277.15	0.00931631	1277.15	0.0111705	1277.15	0.0131406	1277.15	0.0176767	1277.15	0.0196212	1277.15	0.0212727
1277.63	0.0138372	1277.63	0.00720844	1277.63	0.00750876	1277.63	0.0087682	1277.63	0.0107322	1277.63	0.0127924	1277.63	0.017389	1277.63	0.0193729	1277.63	0.0211156
1278.11	0.0126541	1278.11	0.00625584	1278.11	0.00673572	1278.11	0.00815327	1278.11	0.0102377	1278.11	0.0123956	1278.11	0.0170674	1278.11	0.0191015	1278.11	0.0209328
1278.6	0.0116329	1278.6	0.00543793	1278.6	0.00607693	1278.6	0.00763726	1278.6	0.0098296	1278.6	0.0120745	1278.6	0.0168189	1278.6	0.0189027	1278.6	0.0208048
1279.08	0.0110409	1279.08	0.00497543	1279.08	0.00571643	1279.08	0.00737327	1279.08	0.00963741	1279.08	0.0119403	1279.08	0.0167365	1279.08	0.0188568	1279.08	0.0207994
1279.56	0.0110703	1279.56	0.00502522	1279.56	0.00578228	1279.56	0.00746458	1279.56	0.00974602	1279.56	0.0120633	1279.56	0.0168747	1279.56	0.019006	1279.56	0.0209521
1280.04	0.0117886	1280.04	0.00563978	1280.04	0.00631268	1280.04	0.00793674	1280.04	0.0101712	1280.04	0.0124523	1280.04	0.0172328	1280.04	0.0193419	1280.04	0.0212551
1280.52	0.013113	1280.52	0.0067459	1280.52	0.00724032	1280.52	0.00872644	1280.52	0.0108531	1280.52	0.0130499	1280.52	0.017754	1280.52	0.0198073	1280.52	0.0216589
1281.01	0.0148148	1281.01	0.00815092	1281.01	0.00839997	1281.01	0.00969043	1281.01	0.0116648	1281.01	0.0137433	1281.01	0.0183356	1281.01	0.0203084	1281.01	0.0220828
1281.49	0.0165595	1281.49	0.00957778	1281.49	0.00956092	1281.49	0.0106358	1281.49	0.0124431	1281.49	0.0143915	1281.49	0.018856	1281.49	0.0207404	1281.49	0.0224389
1281.97	0.0179811	1281.97	0.0107278	1281.97	0.0104796	1281.97	0.0113643	1281.97	0.0130249	1281.97	0.0148588	1281.97	0.0192031	1281.97	0.0210125	1281.97	0.0226525
1282.45	0.0187745	1282.45	0.0113565	1282.45	0.0109625	1282.45	0.0117243	1282.45	0.0132917	1282.45	0.0150516	1282.45	0.0193061	1282.45	0.0210728	1282.45	0.022684
1282.93	0.0187817	1282.93	0.0113421	1282.93	0.0109196	1282.93	0.0116523	1282.93	0.0132008	1282.93	0.0149423	1282.93	0.0191527	1282.93	0.02092	1282.93	0.0225355
1283.42	0.0180413	1283.42	0.0107242	1283.42	0.0103928	1283.42	0.0111933	1283.42	0.0127998	1283.42	0.0145794	1283.42	0.0187958	1283.42	0.0206061	1283.42	0.0222539
1283.9	0.0167822	1283.9	0.00969638	1283.9	0.00954806	1283.9	0.0104921	1283.9	0.0122162	1283.9	0.0140771	1283.9	0.0183415	1283.9	0.0202243	1283.9	0.0219186
1284.38	0.0153633	1284.38	0.00855593	1284.38	0.00863285	1284.38	0.00975715	1284.38	0.011628	1284.38	0.0135886	1284.38	0.0179259	1284.38	0.01989	1284.38	0.0216273
1284.86	0.014175	1284.86	0.00762307	1284.86	0.00790984	1284.86	0.00920561	1284.86	0.0112157	1284.86	0.013267	1284.86	0.0176803	1284.86	0.0197128	1284.86	0.0214716
1285.34	0.0135347	1285.34	0.00715585	1285.34	0.00758783	1285.34	0.00900708	1285.34	0.0111187	1285.34	0.0132281	1285.34	0.0177011	1285.34	0.0197723	1285.34	0.0215203
1285.83	0.0136008	1285.83	0.00727937	1285.83	0.00776373	1285.83	0.00923608	1285.83	0.0113942	1285.83	0.0135159	1285.83	0.0180199	1285.83	0.0200935	1285.83	0.0217966
1286.31	0.0143319	1286.31	0.00795302	1286.31	0.00839664	1286.31	0.00985057	1286.31	0.0120013	1286.31	0.0140909	1286.31	0.0185956	1286.31	0.02064	1286.31	0.0222726
1286.79	0.015498	1286.79	0.00898034	1286.79	0.00931652	1286.79	0.0107004	1286.79	0.0128071	1286.79	0.0148341	1286.79	0.0193181	1286.79	0.0213154	1286.79	0.0228691
1287.27	0.0167456	1287.27	0.0100644	1287.27	0.0102717	1287.27	0.011568	1287.27	0.0136218	1287.27	0.0155785	1287.27	0.020038	1287.27	0.0219884	1287.27	0.0234746
1287.76	0.0177014	1287.76	0.0108949	1287.76	0.0110023	1287.76	0.0122313	1287.76	0.0142524	1287.76	0.0161554	1287.76	0.0206065	1287.76	0.0225269	1287.76	0.0239737
1288.24	0.0180829	1288.24	0.0112402	1288.24	0.0113183	1288.24	0.0125313	1288.24	0.0145618	1288.24	0.0164473	1288.24	0.0209227	1288.24	0.0228401	1288.24	0.0242846
1288.72	0.017782	1288.72	0.0110171	1288.72	0.011157	1288.72	0.0124201	1288.72	0.0145096	1288.72	0.0164228	1288.72	0.0209625	1288.72	0.0229051	1288.72	0.0243818
1289.2	0.0168955	1289.2	0.0103146	1289.2	0.0106027	1289.2	0.0119778	1289.2	0.0141677	1289.2	0.0161504	1289.2	0.0207899	1289.2	0.0227781	1289.2	0.0243095
1289.68	0.0156877	1289.68	0.00936118	1289.68	0.00985599	1289.68	0.0113835	1289.68	0.0136943	1289.68	0.0157738	1289.68	0.0205324	1289.68	0.022573	1289.68	0.0241639
1290.17	0.0145017	1290.17	0.00844842	1290.17	0.00916695	1290.17	0.0108559	1290.17	0.0132812	1290.17	0.0154635	1290.17	0.0203374	1290.17	0.0224215	1290.17	0.0240595
1290.65	0.013651	1290.65	0.00783804	1290.65	0.00875413	1290.65	0.010581	1290.65	0.0130886	1290.65	0.0153585	1290.65	0.0203195	1290.65	0.0224257	1290.65	0.0240866
1291.13	0.0133303	1291.13	0.00768549	1291.13	0.00873965	1291.13	0.0106559	1291.13	0.0131973	1291.13	0.0155224	1291.13	0.0205244	1291.13	0.0226249	1291.13	0.024282
1291.61	0.0135721	1291.61	0.00800428	1291.61	0.00911917	1291.61	0.0110637	1291.61	0.0135855	1291.61	0.0159252	1291.61	0.0209137	1291.61	0.0229815	1291.61	0.0246139
1292.09	0.0142611	1292.09	0.00868104	1292.09	0.00978022	1292.09	0.0116933	1292.09	0.01415	1292.09	0.0164652	1292.09	0.0213897	1292.09	0.0234056	1292.09	0.0250034
1292.58	0.0151937	1292.58	0.00953182	1292.58	0.0105551	1292.58	0.0123906	1292.58	0.0147532	1292.58	0.0170145	1292.58	0.0218378	1292.58	0.0237942	1292.58	0.0253599
1293.06	0.0161625	1293.06	0.0103778	1293.06	0.0112902	1293.06	0.0130224	1293.06	0.0152825	1293.06	0.0174746	1293.06	0.0221785	1293.06	0.0240796	1293.06	0.0256233
1293.54	0.0170292	1293.54	0.0111107	1293.54	0.0119033	1293.54	0.0135268	1293.54	0.0156937	1293.54	0.0178151	1293.54	0.0223993	1293.54	0.0242569	1293.54	0.0257896
1294.02	0.0177629	1294.02	0.0117226	1294.02	0.0124061	1294.02	0.0139317	1294.02	0.0160243	1294.02	0.0180833	1294.02	0.0225597	1294.02	0.0243874	1294.02	0.0259129
1294.51	0.0184266	1294.51	0.0122899	1294.51	0.0128851	1294.51	0.014331	1294.51	0.0163694	1294.51	0.0183775	1294.51	0.0227622	1294.51	0.0245697	1294.51	0.0260811
1294.99	0.0191241	1294.99	0.0129194	1294.99	0.013447	1294.99	0.0148313	1294.99	0.0168285	1294.99	0.0187955	1294.99	0.0231018	1294.99	0.0248914	1294.99	0.0263704
1295.47	0.0199359	1295.47	0.0136876	1295.47	0.0141629	1295.47	0.0154991	1295.47	0.0174584	1295.47	0.0193895	1295.47	0.0236245	1295.47	0.0253918	1295.47	0.0268138
1295.95	0.0208749	1295.95	0.0145997	1295.95	0.0150302	1295.95	0.0163255	1295.95	0.0182422	1295.95	0.020138	1295.95	0.0243037	1295.95	0.026041	1295.95	0.0273822
1296.43	0.0218836	1296.43	0.015589	1296.43	0.0159761	1296.43	0.0172328	1296.43	0.0190975	1296.43	0.0209569	1296.43	0.0250524	1296.43	0.0267537	1296.43	0.027998
1296.91	0.0228744	1296.91	0.0165581	1296.91	0.0168984	1296.91	0.0181152	1296.91	0.0199189	1296.91	0.0217407	1296.91	0.025766	1296.91	0.0274296	1296.91	0.0285727
1297.4	0.0237914	1297.4	0.0174392	1297.4	0.0177243	1297.4	0.0188957	1297.4	0.0206305	1297.4	0.0224128	1297.4	0.0263694	1297.4	0.0279975	1297.4	0.0290456
1297.88	0.0246655	1297.88	0.0182485	1297.88	0.0184617	1297.88	0.0195747	1297.88	0.0212319	1297.88	0.0229698	1297.88	0.0268585	1297.88	0.028452	1297.88	0.0294174
1298.36	0.0256326	1298.36	0.0191054	1298.36	0.0192152	1298.36	0.0202453	1298.36	0.0218093	1298.36	0.0234897	1298.36	0.0273058	1298.36	0.028857	1298.36	0.0297504
1298.84	0.0269091	1298.84	0.0202071	1298.84	0.0201635	1298.84	0.0210696	1298.84	0.0225125	1298.84	0.0241089	1298.84	0.0278378	1298.84	0.0293242	1298.84	0.0301483
1299.33	0.0287383	1299.33	0.0217782	1299.33	0.0215092	1299.33	0.0222321	1299.33	0.0235091	1299.33	0.0249801	1299.33	0.0285938	1299.33	0.0299753	1299.33	0.0307207
1299.81	0.0313335	1299.81	0.0240144	1299.81	0.0234275	1299.81	0.0238906	1299.81	0.0249402	1299.81	0.0262301	1299.81	0.0296876	1299.81	0.0309084	1299.81	0.0315536
1300.29	0.0348441	1300.29	0.0270488	1300.29	0.0260345	1300.29	0.0261473	1300.29	0.0268945	1300.29	0.0279384	1300.29	0.0311878	1300.29	0.0321836	1300.29	0.0326968
1300.77	0.0393506	1300.77	0.0309474	1300.77	0.029385	1300.77	0.0290481	1300.77	0.0294103	1300.77	0.03014	1300.77	0.0331217	1300.77	0.0338282	1300.77	0.0341702
1301.25	0.0448779	1301.25	0.0357241	1301.25	0.0334877	1301.25	0.032599	1301.25	0.0324926	1301.25	0.0328428	1301.25	0.0354939	1301.25	0.0358549	1301.25	0.0359814
1301.74	0.0514013	1301.74	0.0413494	1301.74	0.0383169	1301.74	0.0367778	1301.74	0.0361259	1301.74	0.0360401	1301.74	0.0382984	1301.74	0.0382717	1301.74	0.0381357
1302.22	0.0588178	1302.22	0.0477318	1302.22	0.0437961	1302.22	0.0415222	1302.22	0.0402627	1302.22	0.0396984	1302.22	0.0415079	1302.22	0.0410693	1302.22	0.0406236
1302.7	0.0668751	1302.7	0.0546574	1302.7	0.0497474	1302.7	0.046685	1302.7	0.0447825	1302.7	0.043719	1302.7	0.0450407	1302.7	0.0441876	1302.7	0.043393
1303.18	0.0750737	1303.18	0.0617056	1303.18	0.0558148	1303.18	0.0519639	1303.18	0.0494268	1303.18	0.047876	1303.18	0.0487024	1303.18	0.0474594	1303.18	0.0462957
1303.66	0.0825987	1303.66	0.068188	1303.66	0.0614108	1303.66	0.0568534	1303.66	0.0537545	1303.66	0.0517762	1303.66	0.0521502	1303.66	0.050578	1303.66	0.0490612
1304.15	0.088349	1304.15	0.0731684	1304.15	0.0657316	1304.15	0.0606553	1304.15	0.0571494	1304.15	0.0548644	1304.15	0.0548966	1304.15	0.0531005	1304.15	0.0512975
1304.63	0.0911211	1304.63	0.0756145	1304.63	0.0678844	1304.63	0.0625874	1304.63	0.0589163	1304.63	0.0565098	1304.63	0.056384	1304.63	0.0545163	1304.63	0.0525537
1305.11	0.0899417	1305.11	0.0746744	1305.11	0.0671216	1305.11	0.0619841	1305.11	0.0584548	1305.11	0.0561622	1305.11	0.0561215	1305.11	0.0543718	1305.11	0.0524271
1305.59	0.084432	1305.59	0.0699867	1305.59	0.0631065	1305.59	0.0585283	1305.59	0.0554658	1305.59	0.053538	1305.59	0.0538478	1305.59	0.0524176	1305.59	0.0506952
1306.08	0.0750259	1306.08	0.0618771	1306.08	0.0560873	1306.08	0.0524076	1306.08	0.0500916	1306.08	0.048748	1306.08	0.0496451	1306.08	0.0487139	1306.08	0.0474059
1306.56	0.0629101	1306.56	0.0513273	1306.56	0.0468845	1306.56	0.0443137	1306.56	0.0429233	1306.56	0.042308	1306.56	0.0439534	1306.56	0.0436447	1306.56	0.0428922
1307.04	0.0497113	1307.04	0.0397283	1307.04	0.0366918	1307.04	0.0352816	1307.04	0.0348678	1307.04	0.0350265	1307.04	0.0374774	1307.04	0.0378391	1307.04	0.0377069
1307.52	0.0370783	1307.52	0.028526	1307.52	0.0267763	1307.52	0.0264313	1307.52	0.0269228	1307.52	0.027805	1307.52	0.0310146	1307.52	0.032017	1307.52	0.0324881
1308	0.0263241	1308	0.0189018	1308	0.0181955	1308	0.0187167	1308	0.0199528	1308	0.0214346	1308	0.0252754	1308	0.0268266	1308	0.0278161
1308.49	0.0182144	1308.49	0.0115708	1308.49	0.0116092	1308.49	0.0127495	1308.49	0.0145258	1308.49	0.0164451	1308.49	0.0207464	1308.49	0.0227168	1308.49	0.0240997
1308.97	0.0129172	1308.97	0.00672049	1308.97	0.00721258	1308.97	0.00872992	1308.97	0.0108436	1308.97	0.0130352	1308.97	0.0176221	1308.97	0.0198721	1308.97	0.0215135
1309.45	0.0100889	1309.45	0.00407688	1309.45	0.00478659	1309.45	0.0064847	1309.45	0.00876984	1309.45	0.0110946	1309.45	0.0158207	1309.45	0.0182234	1309.45	0.0200058
1309.93	0.00905568	1309.93	0.00306163	1309.93	0.00383338	1309.93	0.00558297	1309.93	0.00792957	1309.93	0.0102911	1309.93	0.0150581	1309.93	0.017514	1309.93	0.0193535
1310.41	0.0090371	1310.41	0.00299087	1310.41	0.00375215	1310.41	0.00549345	1310.41	0.00785014	1310.41	0.0101981	1310.41	0.014959	1310.41	0.0174016	1310.41	0.0192527
1310.9	0.00935204	1310.9	0.00326013	1310.9	0.00400406	1310.9	0.00573238	1310.9	0.0080937	1310.9	0.010415	1310.9	0.0151651	1310.9	0.0175576	1310.9	0.0194069
1311.38	0.00955366	1311.38	0.00346594	1311.38	0.00422404	1311.38	0.00596587	1311.38	0.00835223	1311.38	0.0106569	1311.38	0.0154162	1311.38	0.0177458	1311.38	0.019599
1311.86	0.00946496	1311.86	0.00343973	1311.86	0.00425139	1311.86	0.00603981	1311.86	0.00847584	1311.86	0.0107818	1311.86	0.0155759	1311.86	0.017845	1311.86	0.0197141
1312.34	0.00912552	1312.34	0.0032026	1312.34	0.00409386	1312.34	0.00595027	1312.34	0.00845026	1312.34	0.0107717	1312.34	0.0156186	1312.34	0.0178392	1312.34	0.019732
1312.83	0.00868949	1312.83	0.00287732	1312.83	0.0038512	1312.83	0.00577803	1312.83	0.00834	1312.83	0.0106835	1312.83	0.0155873	1312.83	0.0177762	1312.83	0.0196933
1313.31	0.00832247	1313.31	0.00259854	1313.31	0.00363677	1313.31	0.00561864	1313.31	0.00822669	1313.31	0.0105911	1313.31	0.015544	1313.31	0.0177193	1313.31	0.0196556
1313.79	0.00813428	1313.79	0.00245535	1313.79	0.00352658	1313.79	0.00553697	1313.79	0.00816773	1313.79	0.0105477	1313.79	0.0155343	1313.79	0.0177119	1313.79	0.0196602
1314.27	0.00815907	1314.27	0.00247434	1314.27	0.00354431	1314.27	0.00555357	1314.27	0.00818282	1314.27	0.0105711	1314.27	0.0155746	1314.27	0.0177642	1314.27	0.0197187
1314.75	0.00836949	1314.75	0.00263342	1314.75	0.00367263	1314.75	0.00565451	1314.75	0.00826163	1314.75	0.0106504	1314.75	0.0156555	1314.75	0.0178577	1314.75	0.0198158
1315.24	0.00870211	1315.24	0.0028842	1315.24	0.00387344	1315.24	0.0058089	1315.24	0.00837933	1315.24	0.0107607	1315.24	0.0157551	1315.24	0.0179607	1315.24	0.019922
1315.72	0.00907815	1315.72	0.00316858	1315.72	0.00410183	1315.72	0.00598202	1315.72	0.00850834	1315.72	0.010875	1315.72	0.0158493	1315.72	0.0180433	1315.72	0.0200083
1316.2	0.00941476	1316.2	0.00342651	1316.2	0.00431209	1316.2	0.00614037	1316.2	0.00862301	1316.2	0.0109703	1316.2	0.0159188	1316.2	0.0180868	1316.2	0.0200554
1316.68	0.00963534	1316.68	0.00360074	1316.68	0.00446015	1316.68	0.00625105	1316.68	0.00869843	1316.68	0.0110268	1316.68	0.015948	1316.68	0.018083	1316.68	0.0200539
1317.16	0.00968766	1317.16	0.00364949	1317.16	0.00451205	1317.16	0.00628889	1317.16	0.00871646	1317.16	0.0110328	1317.16	0.0159303	1317.16	0.0180376	1317.16	0.0200084
1317.65	0.00956779	1317.65	0.00356541	1317.65	0.00445914	1317.65	0.00624646	1317.65	0.00867139	1317.65	0.0109874	1317.65	0.0158691	1317.65	0.0179656	1317.65	0.0199329
1318.13	0.00934053	1318.13	0.00339432	1318.13	0.00433406	1318.13	0.00614797	1318.13	0.00858335	1318.13	0.010911	1318.13	0.0157859	1318.13	0.0178943	1318.13	0.019852
1318.61	0.00913633	1318.61	0.00323546	1318.61	0.00421297	1318.61	0.00605202	1318.61	0.00849947	1318.61	0.010845	1318.61	0.015718	1318.61	0.0178576	1318.61	0.0197966
1319.09	0.00911709	1319.09	0.00321751	1319.09	0.00419828	1319.09	0.00603985	1319.09	0.00848602	1319.09	0.0108458	1319.09	0.0157135	1319.09	0.017893	1319.09	0.0198011
1319.58	0.00941366	1319.58	0.0034483	1319.58	0.00437882	1319.58	0.00618332	1319.58	0.00860194	1319.58	0.0109619	1319.58	0.0158119	1319.58	0.0180266	1319.58	0.0198906
1320.06	0.0100606	1320.06	0.00395998	1320.06	0.00478451	1320.06	0.00650816	1320.06	0.00886916	1320.06	0.0112109	1320.06	0.0160252	1320.06	0.0182607	1320.06	0.0200711
1320.54	0.0109568	1320.54	0.00467563	1320.54	0.00535665	1320.54	0.00696848	1320.54	0.00924958	1320.54	0.0115588	1320.54	0.0163217	1320.54	0.0185626	1320.54	0.0203187
1321.02	0.0118808	1321.02	0.00541812	1321.02	0.00595401	1321.02	0.00745016	1321.02	0.0096483	1321.02	0.0119235	1321.02	0.0166301	1321.02	0.0188686	1321.02	0.0205824
1321.5	0.012563	1321.5	0.00596836	1321.5	0.00639821	1321.5	0.00780747	1321.5	0.00994258	1321.5	0.0121989	1321.5	0.0168604	1321.5	0.0191022	1321.5	0.0207977
1321.99	0.0127929	1321.99	0.00615282	1321.99	0.00654579	1321.99	0.00792155	1321.99	0.0100314	1321.99	0.0122962	1321.99	0.0169392	1321.99	0.0192011	1321.99	0.0209094
1322.47	0.0125207	1322.47	0.00592831	1322.47	0.00635885	1322.47	0.00775954	1322.47	0.00988526	1322.47	0.0121876	1322.47	0.0168456	1322.47	0.0191473	1322.47	0.0208977
1322.95	0.011907	1322.95	0.00542408	1322.95	0.00594064	1322.95	0.00740615	1322.95	0.0095747	1322.95	0.0119309	1322.95	0.016632	1322.95	0.0189846	1322.95	0.0207938
1323.43	0.0112931	1323.43	0.00492017	1323.43	0.00552075	1323.43	0.00705181	1323.43	0.00926093	1323.43	0.0116633	1323.43	0.0164173	1323.43	0.0188137	1323.43	0.0206793
1323.91	0.0110952	1323.91	0.00476019	1323.91	0.00538371	1323.91	0.00693459	1323.91	0.00914832	1323.91	0.0115619	1323.91	0.016353	1323.91	0.0187643	1323.91	0.0206633
1324.4	0.0116551	1324.4	0.00522862	1324.4	0.00576683	1324.4	0.00725514	1324.4	0.00941083	1324.4	0.0117802	1324.4	0.0165687	1324.4	0.01895	1324.4	0.020845
1324.88	0.0131019	1324.88	0.00643362	1324.88	0.00676205	1324.88	0.00809242	1324.88	0.0101194	1324.88	0.0123845	1324.88	0.0171181	1324.88	0.0194202	1324.88	0.0212715
1325.36	0.0152748	1325.36	0.00824257	1325.36	0.00826015	1325.36	0.00935666	1325.36	0.0112001	1325.36	0.013316	1325.36	0.0179465	1325.36	0.0201326	1325.36	0.0219113
1325.84	0.0177402	1325.84	0.010296	1325.84	0.00996313	1325.84	0.0107977	1325.84	0.0124402	1325.84	0.014394	1325.84	0.0188955	1325.84	0.0209539	1325.84	0.0226532
1326.33	0.0199077	1326.33	0.0121048	1326.33	0.0114646	1326.33	0.0120734	1326.33	0.0135458	1326.33	0.0153649	1326.33	0.0197444	1326.33	0.0216951	1326.33	0.0233346
1326.81	0.0212138	1326.81	0.0132027	1326.81	0.0123775	1326.81	0.0128571	1326.81	0.0142353	1326.81	0.0159824	1326.81	0.0202811	1326.81	0.0221719	1326.81	0.023793
1327.29	0.021319	1327.29	0.0133082	1327.29	0.0124687	1327.29	0.0129508	1327.29	0.0143361	1327.29	0.0160921	1327.29	0.0203741	1327.29	0.0222675	1327.29	0.0239221
1327.77	0.0202429	1327.77	0.0124366	1327.77	0.0117514	1327.77	0.0123642	1327.77	0.0138542	1327.77	0.0156943	1327.77	0.0200267	1327.77	0.021981	1327.77	0.0237153
1328.25	0.018383	1328.25	0.0109146	1328.25	0.0104978	1328.25	0.0113248	1328.25	0.0129824	1328.25	0.0149517	1328.25	0.0193821	1328.25	0.0214342	1328.25	0.0232733
1328.74	0.0163975	1328.74	0.00928684	1328.74	0.0091608	1328.74	0.0102146	1328.74	0.0120481	1328.74	0.0141467	1328.74	0.0186879	1328.74	0.0208414	1328.74	0.0227801
1329.22	0.0149966	1329.22	0.00814293	1329.22	0.00823174	1329.22	0.00944858	1329.22	0.0114079	1329.22	0.0135905	1329.22	0.0182151	1329.22	0.020439	1329.22	0.0224418
1329.7	0.0147183	1329.7	0.00793155	1329.7	0.00808325	1329.7	0.00934303	1329.7	0.0113335	1329.7	0.0135221	1329.7	0.018172	1329.7	0.0204108	1329.7	0.0224205
1330.18	0.0157591	1330.18	0.00881742	1330.18	0.00885026	1330.18	0.0100119	1330.18	0.011923	1330.18	0.0140299	1330.18	0.0186349	1330.18	0.0208253	1330.18	0.0227796
1330.66	0.0179077	1330.66	0.0106246	1330.66	0.0103823	1330.66	0.0113275	1330.66	0.0130656	1330.66	0.0150204	1330.66	0.0195212	1330.66	0.0216121	1330.66	0.0234614
1331.15	0.0205938	1331.15	0.012878	1331.15	0.0122802	1331.15	0.0129513	1331.15	0.0144699	1331.15	0.0162422	1331.15	0.0206108	1331.15	0.0225798	1331.15	0.0243026
1331.63	0.0230527	1331.63	0.0149419	1331.63	0.0140138	1331.63	0.0144349	1331.63	0.0157526	1331.63	0.017363	1331.63	0.0216135	1331.63	0.0234747	1331.63	0.0250861
1332.11	0.0245676	1332.11	0.0162222	1332.11	0.0150913	1332.11	0.0153646	1332.11	0.0165612	1332.11	0.0180778	1332.11	0.0222636	1332.11	0.0240644	1332.11	0.0256132
1332.59	0.0247165	1332.59	0.0163698	1332.59	0.0152274	1332.59	0.0155014	1332.59	0.0166953	1332.59	0.0182132	1332.59	0.0224102	1332.59	0.0242151	1332.59	0.0257702
1333.08	0.0235253	1333.08	0.015407	1333.08	0.014446	1333.08	0.0148682	1333.08	0.0161785	1333.08	0.01779	1333.08	0.0220717	1333.08	0.0239415	1333.08	0.0255701
1333.56	0.0214564	1333.56	0.0137197	1333.56	0.0130727	1333.56	0.0137431	1333.56	0.0152521	1333.56	0.0170179	1333.56	0.0214317	1333.56	0.0234022	1333.56	0.0251479
1334.04	0.0192402	1334.04	0.0119188	1334.04	0.0116208	1334.04	0.0125632	1334.04	0.0142934	1334.04	0.0162244	1334.04	0.020777	1334.04	0.0228472	1334.04	0.0247153
1334.52	0.0176211	1334.52	0.0106311	1334.52	0.0106175	1334.52	0.0117794	1334.52	0.0136913	1334.52	0.015748	1334.52	0.0204052	1334.52	0.0225387	1334.52	0.0244933
1335	0.0171136	1335	0.0102925	1335	0.0104303	1335	0.0117069	1335	0.0137179	1335	0.0158249	1335	0.0205245	1335	0.022663	1335	0.0246361
1335.48	0.0178437	1335.48	0.0110119	1335.48	0.0111517	1335.48	0.0124268	1335.48	0.0144436	1335.48	0.0165163	1335.48	0.0211904	1335.48	0.0232733	1335.48	0.0251852
1335.97	0.0195191	1335.97	0.0125436	1335.97	0.0125739	1335.97	0.0137623	1335.97	0.0157153	1335.97	0.017688	1335.97	0.0222855	1335.97	0.0242726	1335.97	0.0260546
1336.45	0.0215384	1336.45	0.0143776	1336.45	0.0142634	1336.45	0.0153406	1336.45	0.0172096	1336.45	0.019056	1336.45	0.02356	1336.45	0.0254454	1336.45	0.0270599
1336.93	0.0232161	1336.93	0.0159293	1336.93	0.0157209	1336.93	0.016729	1336.93	0.0185465	1336.93	0.0202871	1336.93	0.024718	1336.93	0.026532	1336.93	0.027981
1337.41	0.0240493	1337.41	0.0167654	1337.41	0.0165702	1337.41	0.0175962	1337.41	0.0194308	1337.41	0.0211205	1337.41	0.0255251	1337.41	0.027322	1337.41	0.0286429
1337.9	0.0239232	1337.9	0.0167782	1337.9	0.0167072	1337.9	0.0178401	1337.9	0.0197606	1337.9	0.0214632	1337.9	0.0258927	1337.9	0.0277289	1337.9	0.0289768
1338.38	0.0231647	1338.38	0.0162338	1338.38	0.0163434	1338.38	0.0176281	1338.38	0.0196673	1338.38	0.0214262	1338.38	0.0259112	1338.38	0.0278223	1338.38	0.0290483
1338.86	0.0224091	1338.86	0.0156629	1338.86	0.0159174	1338.86	0.0173258	1338.86	0.0194547	1338.86	0.0212726	1338.86	0.0258066	1338.86	0.0277925	1338.86	0.0290243
1339.34	0.0223328	1339.34	0.0156366	1339.34	0.0159101	1339.34	0.0173408	1339.34	0.0194713	1339.34	0.0213078	1339.34	0.0258461	1339.34	0.0278712	1339.34	0.0291073
1339.82	0.0233573	1339.82	0.0165136	1339.82	0.0166289	1339.82	0.0179394	1339.82	0.0199509	1339.82	0.0217388	1339.82	0.0262151	1339.82	0.0282234	1339.82	0.0294405
1340.31	0.02545	1340.31	0.0182688	1340.31	0.018061	1340.31	0.0191179	1340.31	0.0209001	1340.31	0.0225761	1340.31	0.0269285	1340.31	0.0288681	1340.31	0.0300409
1340.79	0.0281084	1340.79	0.0204789	1340.79	0.0198581	1340.79	0.0205874	1340.79	0.0220826	1340.79	0.0236169	1340.79	0.0278154	1340.79	0.0296612	1340.79	0.030783
1341.27	0.0305369	1341.27	0.0224733	1341.27	0.0214623	1341.27	0.0218802	1341.27	0.0231079	1341.27	0.0245216	1341.27	0.0285845	1341.27	0.0303502	1341.27	0.0314472
1341.75	0.0319442	1341.75	0.023587	1341.75	0.0223196	1341.75	0.0225305	1341.75	0.0235843	1341.75	0.0249481	1341.75	0.028939	1341.75	0.0306745	1341.75	0.0318048
1342.23	0.0318398	1342.23	0.0234125	1342.23	0.0220917	1342.23	0.0222557	1342.23	0.0232749	1342.23	0.0246877	1342.23	0.0286981	1342.23	0.0304726	1342.23	0.0317115
1342.72	0.0302139	1342.72	0.0219498	1342.72	0.0207833	1342.72	0.0210646	1342.72	0.02219	1342.72	0.0237472	1342.72	0.0278677	1342.72	0.0297466	1342.72	0.0311634
1343.2	0.0275356	1343.2	0.0196053	1343.2	0.0187418	1343.2	0.0192582	1343.2	0.0205902	1343.2	0.0223533	1343.2	0.0266458	1343.2	0.0286693	1343.2	0.0303046
1343.68	0.0245809	1343.68	0.0170478	1343.68	0.0165386	1343.68	0.0173304	1343.68	0.018903	1343.68	0.0208818	1343.68	0.0253627	1343.68	0.0275339	1343.68	0.0293853
1344.16	0.0221616	1344.16	0.0149761	1344.16	0.0147718	1344.16	0.0157981	1344.16	0.0175768	1344.16	0.0197291	1344.16	0.024367	1344.16	0.0266541	1344.16	0.0286752
1344.65	0.0208575	1344.65	0.0138891	1344.65	0.0138687	1344.65	0.0150306	1344.65	0.0169322	1344.65	0.0191812	1344.65	0.0239102	1344.65	0.0262592	1344.65	0.0283738
1345.13	0.0208422	1345.13	0.0139323	1345.13	0.0139508	1345.13	0.0151309	1345.13	0.0170564	1345.13	0.0193169	1345.13	0.0240608	1345.13	0.026416	1345.13	0.0285404
1345.61	0.0218521	1345.61	0.0148701	1345.61	0.0148086	1345.61	0.0159117	1345.61	0.0177817	1345.61	0.0199885	1345.61	0.0246852	1345.61	0.027008	1345.61	0.0290758
1346.09	0.0233026	1346.09	0.0161868	1346.09	0.0159901	1346.09	0.016974	1346.09	0.0187545	1346.09	0.0208816	1346.09	0.0255025	1346.09	0.0277846	1346.09	0.0297648
1346.57	0.0245058	1346.57	0.0172784	1346.57	0.0169673	1346.57	0.0178534	1346.57	0.0195637	1346.57	0.0216294	1346.57	0.0261854	1346.57	0.0284502	1346.57	0.0303532
1347.06	0.0249175	1347.06	0.0176693	1347.06	0.0173268	1347.06	0.0181877	1347.06	0.0198901	1347.06	0.0219463	1347.06	0.0264803	1347.06	0.028773	1347.06	0.0306439
1347.54	0.0243234	1347.54	0.0171739	1347.54	0.0169101	1347.54	0.0178399	1347.54	0.0196131	1347.54	0.0217239	1347.54	0.0262925	1347.54	0.028663	1347.54	0.0305628
1348.02	0.0228928	1348.02	0.0159439	1348.02	0.0158539	1348.02	0.0169326	1348.02	0.0188429	1348.02	0.0210595	1348.02	0.0257121	1348.02	0.0281961	1348.02	0.0301805
1348.5	0.0210827	1348.5	0.0143842	1348.5	0.0145162	1348.5	0.0157836	1348.5	0.0178616	1348.5	0.0202055	1348.5	0.0249678	1348.5	0.0275748	1348.5	0.0296757
1348.98	0.0194434	1348.98	0.0129819	1348.98	0.0133263	1348.98	0.0147724	1348.98	0.0170055	1348.98	0.019463	1348.98	0.0243311	1348.98	0.0270417	1348.98	0.02926
1349.47	0.0184144	1349.47	0.0121262	1349.47	0.0126257	1349.47	0.0142006	1349.47	0.016542	1349.47	0.0190725	1349.47	0.0240185	1349.47	0.0267924	1349.47	0.0291007
1349.95	0.018189	1349.95	0.0119866	1349.95	0.0125612	1349.95	0.0141956	1349.95	0.0165823	1349.95	0.0191341	1349.95	0.024118	1349.95	0.0269077	1349.95	0.0292622
1350.43	0.0186854	1350.43	0.0124882	1350.43	0.0130627	1350.43	0.014692	1350.43	0.0170661	1350.43	0.0195944	1350.43	0.0245785	1350.43	0.0273439	1350.43	0.0296991
1350.91	0.0196191	1350.91	0.0133758	1350.91	0.0139013	1350.91	0.0154841	1350.91	0.0178099	1350.91	0.0202892	1350.91	0.0252475	1350.91	0.0279669	1350.91	0.030288
1351.39	0.0206352	1351.39	0.0143323	1351.39	0.014796	1351.39	0.0163211	1351.39	0.0185902	1351.39	0.0210189	1351.39	0.0259412	1351.39	0.0286144	1351.39	0.0308845
1351.88	0.0214467	1351.88	0.0151034	1351.88	0.0155232	1351.88	0.017005	1351.88	0.0192329	1351.88	0.0216283	1351.88	0.0265174	1351.88	0.0291608	1351.88	0.0313805
1352.36	0.0219239	1352.36	0.015577	1352.36	0.0159871	1352.36	0.0174528	1352.36	0.0196665	1352.36	0.0220544	1352.36	0.026919	1352.36	0.0295568	1352.36	0.0317382
1352.84	0.0221046	1352.84	0.015791	1352.84	0.0162248	1352.84	0.0177002	1352.84	0.0199255	1352.84	0.0223293	1352.84	0.027178	1352.84	0.0298313	1352.84	0.0319912
1353.32	0.02213	1353.32	0.0158744	1353.32	0.0163521	1353.32	0.0178524	1353.32	0.0201039	1353.32	0.0225372	1353.32	0.0273751	1353.32	0.0300558	1353.32	0.0322092
1353.81	0.0221459	1353.81	0.015958	1353.81	0.0164839	1353.81	0.0180124	1353.81	0.0202924	1353.81	0.0227584	1353.81	0.0275887	1353.81	0.0302981	1353.81	0.0324566
1354.29	0.0222177	1354.29	0.016097	1354.29	0.0166643	1354.29	0.018218	1354.29	0.0205217	1354.29	0.0230177	1354.29	0.0278463	1354.29	0.0305792	1354.29	0.0327521
1354.77	0.0222969	1354.77	0.0162408	1354.77	0.0168432	1354.77	0.0184224	1354.77	0.0207471	1354.77	0.0232718	1354.77	0.0281123	1354.77	0.0308642	1354.77	0.0330624
1355.25	0.0222487	1355.25	0.0162596	1355.25	0.0168996	1355.25	0.0185143	1355.25	0.0208662	1355.25	0.0234251	1355.25	0.0282997	1355.25	0.0310718	1355.25	0.0333099
1355.73	0.0219262	1355.73	0.0160144	1355.73	0.0167078	1355.73	0.0183792	1355.73	0.0207759	1355.73	0.0233824	1355.73	0.028319	1355.73	0.0311204	1355.73	0.0334158
1356.22	0.0212529	1356.22	0.0154336	1356.22	0.0162055	1356.22	0.0179605	1356.22	0.020426	1356.22	0.0230976	1356.22	0.0281217	1356.22	0.030966	1356.22	0.033335
1356.7	0.0202717	1356.7	0.0145585	1356.7	0.0154348	1356.7	0.0172962	1356.7	0.019853	1356.7	0.0226038	1356.7	0.0277304	1356.7	0.0306297	1356.7	0.0330811
1357.18	0.0191386	1357.18	0.0135377	1357.18	0.0145351	1357.18	0.0165134	1357.18	0.0191734	1357.18	0.0220076	1357.18	0.0272341	1357.18	0.0301928	1357.18	0.0327229
1357.66	0.0180678	1357.66	0.0125747	1357.66	0.013695	1357.66	0.0157835	1357.66	0.0185431	1357.66	0.0214512	1357.66	0.0267568	1357.66	0.0297672	1357.66	0.0323579
1358.14	0.0172567	1358.14	0.0118573	1358.14	0.0130869	1358.14	0.0152642	1358.14	0.0181062	1358.14	0.021066	1358.14	0.0264161	1358.14	0.02946	1358.14	0.0320811
1358.63	0.0168199	1358.63	0.011495	1358.63	0.0128103	1358.63	0.015047	1358.63	0.0179458	1358.63	0.0209285	1358.63	0.0262824	1358.63	0.0293353	1358.63	0.031951
1359.11	0.0167598	1359.11	0.0114901	1359.11	0.0128649	1359.11	0.0151327	1359.11	0.0180627	1359.11	0.0210393	1359.11	0.0263601	1359.11	0.0293977	1359.11	0.0319745
1359.59	0.016978	1359.59	0.0117488	1359.59	0.0131617	1359.59	0.0154418	1359.59	0.0183848	1359.59	0.0213341	1359.59	0.0265966	1359.59	0.0296014	1359.59	0.0321157
1360.07	0.0173195	1360.07	0.0121233	1360.07	0.0135616	1360.07	0.0158477	1360.07	0.0187963	1360.07	0.021708	1360.07	0.0269028	1360.07	0.0298682	1360.07	0.0323113
1360.56	0.0176301	1360.56	0.0124656	1360.56	0.0139259	1360.56	0.0162234	1360.56	0.0191793	1360.56	0.0220555	1360.56	0.0271896	1360.56	0.0301205	1360.56	0.0324994
1361.04	0.0178023	1361.04	0.012673	1361.04	0.0141571	1361.04	0.0164789	1361.04	0.0194493	1361.04	0.0223017	1361.04	0.0273952	1361.04	0.0303068	1361.04	0.0326424
1361.52	0.0177933	1361.52	0.0127045	1361.52	0.0142155	1361.52	0.0165752	1361.52	0.0195669	1361.52	0.0224136	1361.52	0.0274942	1361.52	0.030409	1361.52	0.0327312
1362	0.0176153	1362	0.0125711	1362	0.0141101	1362	0.0165175	1362	0.0195337	1362	0.0223957	1362	0.0274932	1362	0.0304384	1362	0.0327806
1362.48	0.0173041	1362.48	0.0123064	1362.48	0.0138721	1362.48	0.0163307	1362.48	0.0193714	1362.48	0.0222693	1362.48	0.0274116	1362.48	0.0304153	1362.48	0.0328104
1362.97	0.0168909	1362.97	0.0119391	1362.97	0.0135293	1362.97	0.0160375	1362.97	0.0191015	1362.97	0.0220549	1362.97	0.0272637	1362.97	0.0303523	1362.97	0.0328284
1363.45	0.0163898	1363.45	0.01148	1363.45	0.0130944	1363.45	0.0156476	1363.45	0.0187363	1363.45	0.021761	1363.45	0.0270505	1363.45	0.0302448	1363.45	0.0328223
1363.93	0.0158085	1363.93	0.0109347	1363.93	0.0125761	1363.93	0.0151692	1363.93	0.0182873	1363.93	0.0213945	1363.93	0.0267695	1363.93	0.0300818	1363.93	0.0327716
1364.41	0.015169	1364.41	0.0103235	1364.41	0.0119967	1364.41	0.0146248	1364.41	0.0177792	1364.41	0.0209726	1364.41	0.0264291	1364.41	0.0298598	1364.41	0.0326623
1364.89	0.0145224	1364.89	0.00969757	1364.89	0.0114078	1364.89	0.0140659	1364.89	0.017262	1364.89	0.020537	1364.89	0.0260628	1364.89	0.0296001	1364.89	0.0325039
1365.38	0.0139461	1365.38	0.00913568	1365.38	0.0108862	1365.38	0.0135691	1365.38	0.016808	1365.38	0.0201514	1365.38	0.0257289	1365.38	0.0293504	1365.38	0.032334
1365.86	0.0135213	1365.86	0.00872281	1365.86	0.0105142	1365.86	0.0132168	1365.86	0.0164944	1365.86	0.0198873	1365.86	0.0254972	1365.86	0.0291747	1365.86	0.0322089
1366.34	0.0133009	1366.34	0.00851669	1366.34	0.0103482	1366.34	0.0130672	1366.34	0.0163762	1366.34	0.0197983	1366.34	0.0254245	1366.34	0.0291306	1366.34	0.0321833
1366.82	0.0132809	1366.82	0.00851827	1366.82	0.0103893	1366.82	0.0131257	1366.82	0.0164589	1366.82	0.0198938	1366.82	0.0255287	1366.82	0.0292439	1366.82	0.0322864
1367.31	0.0133888	1367.31	0.00865835	1367.31	0.0105703	1367.31	0.0133298	1367.31	0.016685	1367.31	0.0201255	1367.31	0.0257735	1367.31	0.0294911	1367.31	0.032505
1367.79	0.0135003	1367.79	0.0088124	1367.79	0.0107688	1367.79	0.0135626	1367.79	0.0169441	1367.79	0.0203944	1367.79	0.0260718	1367.79	0.0298002	1367.79	0.0327822
1368.27	0.0134818	1368.27	0.00884317	1368.27	0.0108488	1368.27	0.0136889	1368.27	0.017107	1368.27	0.020581	1368.27	0.0263114	1368.27	0.0300697	1368.27	0.0330324
1368.75	0.013246	1368.75	0.0086565	1368.75	0.0107145	1368.75	0.0136099	1368.75	0.0170765	1368.75	0.0205916	1368.75	0.0263982	1368.75	0.0302075	1368.75	0.0331744
1369.23	0.0127921	1369.23	0.00824464	1369.23	0.0103548	1369.23	0.0133072	1369.23	0.0168305	1369.23	0.0204005	1369.23	0.0262965	1369.23	0.0301704	1369.23	0.0331679
1369.72	0.0122115	1369.72	0.00769402	1369.72	0.00985147	1369.72	0.0128532	1369.72	0.0164328	1369.72	0.0200597	1369.72	0.0260416	1369.72	0.0299777	1369.72	0.0330254
1370.2	0.0116561	1370.2	0.00715523	1370.2	0.00935145	1370.2	0.012387	1370.2	0.0160126	1370.2	0.0196841	1370.2	0.0257308	1370.2	0.0297086	1370.2	0.0328119
1370.68	0.0112827	1370.68	0.00678654	1370.68	0.00901086	1370.68	0.01206	1370.68	0.015713	1370.68	0.0194038	1370.68	0.0254802	1370.68	0.0294641	1370.68	0.0326126
1371.16	0.0111977	1371.16	0.00669758	1371.16	0.00893891	1371.16	0.0119816	1371.16	0.0156395	1371.16	0.0193168	1371.16	0.0253824	1371.16	0.0293304	1371.16	0.0325015
1371.64	0.0114203	1371.64	0.00691066	1371.64	0.00915803	1371.64	0.0121782	1371.64	0.0158192	1371.64	0.0194508	1371.64	0.0254702	1371.64	0.0293438	1371.64	0.0325094
1372.13	0.0118752	1372.13	0.00735142	1372.13	0.00959424	1372.13	0.0125817	1372.13	0.0161894	1372.13	0.019752	1372.13	0.0257043	1372.13	0.0294784	1372.13	0.0326145
1372.61	0.0124135	1372.61	0.00787102	1372.61	0.0100988	1372.61	0.0130509	1372.61	0.0166164	1372.61	0.0201017	1372.61	0.0259864	1372.61	0.0296564	1372.61	0.0327511
1373.09	0.0128571	1373.09	0.00829123	1373.09	0.0104947	1373.09	0.0134155	1373.09	0.0169395	1373.09	0.0203575	1373.09	0.0261953	1373.09	0.0297791	1373.09	0.032838
1373.57	0.0130547	1373.57	0.00846308	1373.57	0.0106372	1373.57	0.0135372	1373.57	0.0170289	1373.57	0.020407	1373.57	0.0262351	1373.57	0.029771	1373.57	0.0328162
1374.06	0.0129313	1374.06	0.00831724	1374.06	0.0104648	1374.06	0.01336	1374.06	0.0168363	1374.06	0.0202131	1374.06	0.0260751	1374.06	0.0296125	1374.06	0.0326779
1374.54	0.0125115	1374.54	0.00788628	1374.54	0.0100203	1374.54	0.0129312	1374.54	0.0164136	1374.54	0.0198295	1374.54	0.0257637	1374.54	0.0293527	1374.54	0.0324734
1375.02	0.0119025	1375.02	0.00728454	1375.02	0.00942811	1375.02	0.0123768	1375.02	0.0158882	1375.02	0.0193767	1375.02	0.0254065	1375.02	0.0290868	1375.02	0.0322899
1375.5	0.0112454	1375.5	0.00665629	1375.5	0.00883735	1375.5	0.0118442	1375.5	0.0154057	1375.5	0.0189865	1375.5	0.0251169	1375.5	0.0289119	1375.5	0.0322102
1375.98	0.0106609	1375.98	0.00611912	1375.98	0.0083632	1375.98	0.0114439	1375.98	0.0150711	1375.98	0.0187488	1375.98	0.0249688	1375.98	0.0288856	1375.98	0.0322771
1376.47	0.0102158	1376.47	0.00573125	1376.47	0.00805484	1376.47	0.0112166	1376.47	0.0149181	1376.47	0.0186849	1376.47	0.0249737	1376.47	0.0290068	1376.47	0.0324793
1376.95	0.00991698	1376.95	0.00548771	1376.95	0.00789432	1376.95	0.0111351	1376.95	0.014912	1376.95	0.0187522	1376.95	0.0250861	1376.95	0.0292229	1376.95	0.0327601
1377.43	0.00972795	1377.43	0.00534146	1377.43	0.00782128	1377.43	0.0111297	1377.43	0.0149764	1377.43	0.0188724	1377.43	0.0252309	1377.43	0.0294573	1377.43	0.0330445
1377.91	0.00959313	1377.91	0.00522993	1377.91	0.00776353	1377.91	0.0111217	1377.91	0.0150283	1377.91	0.0189643	1377.91	0.0253331	1377.91	0.0296356	1377.91	0.0332637
1378.39	0.00946209	1378.39	0.00510165	1378.39	0.00766615	1378.39	0.0110537	1378.39	0.0150082	1378.39	0.0189733	1378.39	0.0253454	1378.39	0.0297124	1378.39	0.0333778
1378.88	0.00930602	1378.88	0.0049326	1378.88	0.00750805	1378.88	0.0109063	1378.88	0.0148978	1378.88	0.0188868	1378.88	0.0252618	1378.88	0.0296829	1378.88	0.0333855
1379.36	0.00912234	1379.36	0.00472795	1379.36	0.0073014	1379.36	0.0106969	1379.36	0.0147167	1379.36	0.0187288	1379.36	0.0251108	1379.36	0.0295752	1379.36	0.0333151
1379.84	0.00892753	1379.84	0.00451217	1379.84	0.00707801	1379.84	0.0104634	1379.84	0.0145057	1379.84	0.0185414	1379.84	0.0249359	1379.84	0.0294326	1379.84	0.0332064
1380.32	0.00874545	1380.32	0.00431436	1380.32	0.00687158	1380.32	0.010245	1380.32	0.0143052	1380.32	0.0183642	1380.32	0.0247767	1380.32	0.0292947	1380.32	0.0330937
1380.81	0.00859344	1380.81	0.00415279	1380.81	0.00670139	1380.81	0.0100634	1380.81	0.014137	1380.81	0.0182161	1380.81	0.0246498	1380.81	0.0291796	1380.81	0.0329918
1381.29	0.00847703	1381.29	0.00403037	1381.29	0.00656795	1381.29	0.00991921	1381.29	0.0140004	1381.29	0.0180924	1381.29	0.0245473	1381.29	0.029082	1381.29	0.0328953
1381.77	0.0083908	1381.77	0.00393781	1381.77	0.0064595	1381.77	0.00979987	1381.77	0.013882	1381.77	0.0179766	1381.77	0.0244488	1381.77	0.0289844	1381.77	0.0327902
1382.25	0.0083247	1382.25	0.00386151	1382.25	0.00636171	1382.25	0.00968942	1382.25	0.0137655	1382.25	0.0178498	1382.25	0.0243316	1382.25	0.0288653	1382.25	0.0326609
1382.73	0.00827378	1382.73	0.00379414	1382.73	0.00626961	1382.73	0.00958228	1382.73	0.0136464	1382.73	0.0177067	1382.73	0.0241862	1382.73	0.028714	1382.73	0.0325025
1383.22	0.00824253	1383.22	0.00374007	1383.22	0.0061912	1383.22	0.00948606	1383.22	0.0135331	1383.22	0.0175555	1383.22	0.0240183	1383.22	0.028531	1383.22	0.032318
1383.7	0.00824557	1383.7	0.00371403	1383.7	0.00614442	1383.7	0.00941835	1383.7	0.0134438	1383.7	0.0174148	1383.7	0.0238448	1383.7	0.028327	1383.7	0.0321154
1384.18	0.008301	1384.18	0.00373458	1384.18	0.00614844	1384.18	0.00939728	1384.18	0.0133956	1384.18	0.0173024	1384.18	0.0236849	1384.18	0.0281162	1384.18	0.0319017
1384.66	0.0084204	1384.66	0.00381375	1384.66	0.00621255	1384.66	0.00943128	1384.66	0.0133947	1384.66	0.017227	1384.66	0.0235513	1384.66	0.0279109	1384.66	0.0316798
1385.14	0.00859944	1385.14	0.00394834	1385.14	0.00632877	1385.14	0.0095122	1385.14	0.0134311	1385.14	0.0171833	1385.14	0.0234462	1385.14	0.027719	1385.14	0.0314512
1385.63	0.00881218	1385.63	0.00411504	1385.63	0.00647004	1385.63	0.00961518	1385.63	0.0134804	1385.63	0.0171547	1385.63	0.0233631	1385.63	0.0275484	1385.63	0.0312231
1386.11	0.00901138	1386.11	0.00427173	1386.11	0.00659321	1386.11	0.00970199	1386.11	0.0135083	1386.11	0.0171178	1386.11	0.0232897	1386.11	0.027405	1386.11	0.0310104
1386.59	0.00914022	1386.59	0.00436783	1386.59	0.00665142	1386.59	0.00973267	1386.59	0.0134826	1386.59	0.0170514	1386.59	0.0232142	1386.59	0.0272956	1386.59	0.0308366
1387.07	0.00915035	1387.07	0.00436038	1387.07	0.00660888	1387.07	0.009678	1387.07	0.0133831	1387.07	0.0169428	1387.07	0.0231286	1387.07	0.0272232	1387.07	0.0307255
1387.56	0.00902077	1387.56	0.00423085	1387.56	0.00645413	1387.56	0.00952955	1387.56	0.0132085	1387.56	0.0167917	1387.56	0.0230295	1387.56	0.0271832	1387.56	0.0306883
1388.04	0.00876757	1388.04	0.00399296	1388.04	0.00620535	1388.04	0.00930333	1388.04	0.0129768	1388.04	0.0166084	1388.04	0.0229177	1388.04	0.0271632	1388.04	0.0307172
1388.52	0.00843681	1388.52	0.00368666	1388.52	0.00590122	1388.52	0.0090304	1388.52	0.0127156	1388.52	0.0164074	1388.52	0.0227934	1388.52	0.0271431	1388.52	0.0307826
1389	0.00808886	1389	0.00336414	1389	0.00558893	1389	0.00874846	1389	0.0124548	1389	0.0162042	1389	0.0226579	1389	0.0271046	1389	0.0308453
1389.48	0.00777982	1389.48	0.00307445	1389.48	0.00531052	1389.48	0.0084902	1389.48	0.0122189	1389.48	0.016011	1389.48	0.0225116	1389.48	0.0270342	1389.48	0.0308671
1389.96	0.00755075	1389.96	0.00285391	1389.96	0.00509603	1389.96	0.00828005	1389.96	0.0120243	1389.96	0.0158366	1389.96	0.0223564	1389.96	0.0269277	1389.96	0.0308208
1390.45	0.00742446	1390.45	0.00272291	1390.45	0.00496196	1390.45	0.00813205	1390.45	0.0118807	1390.45	0.0156875	1390.45	0.022196	1390.45	0.0267882	1390.45	0.0306943
1390.93	0.00740918	1390.93	0.0026885	1390.93	0.0049129	1390.93	0.0080515	1390.93	0.0117907	1390.93	0.0155661	1390.93	0.0220335	1390.93	0.0266209	1390.93	0.0304875
1391.41	0.00750316	1391.41	0.00274851	1391.41	0.00494558	1391.41	0.0080376	1391.41	0.0117524	1391.41	0.0154726	1391.41	0.0218726	1391.41	0.0264314	1391.41	0.0302093
1391.89	0.00769885	1391.89	0.00289514	1391.89	0.00505122	1391.89	0.00808425	1391.89	0.0117596	1391.89	0.0154029	1391.89	0.0217145	1391.89	0.0262218	1391.89	0.0298732
1392.38	0.00798379	1392.38	0.00311628	1392.38	0.00521745	1392.38	0.00818248	1392.38	0.0118042	1392.38	0.0153524	1392.38	0.0215628	1392.38	0.0259962	1392.38	0.0294984
1392.86	0.00833712	1392.86	0.00339351	1392.86	0.00542675	1392.86	0.00831893	1392.86	0.011875	1392.86	0.0153154	1392.86	0.0214209	1392.86	0.0257605	1392.86	0.0291084
1393.34	0.00872651	1393.34	0.00370053	1393.34	0.00565815	1393.34	0.00847875	1393.34	0.0119635	1393.34	0.0152923	1393.34	0.021301	1393.34	0.0255342	1393.34	0.0287396
1393.82	0.00910672	1393.82	0.00400263	1393.82	0.00588617	1393.82	0.00864485	1393.82	0.0120612	1393.82	0.0152872	1393.82	0.0212186	1393.82	0.0253452	1393.82	0.0284344
1394.3	0.0094287	1394.3	0.00426269	1394.3	0.00608642	1394.3	0.00880127	1394.3	0.0121631	1394.3	0.0153081	1394.3	0.0211912	1394.3	0.0252263	1394.3	0.0282345
1394.79	0.00965406	1394.79	0.0044519	1394.79	0.00624165	1394.79	0.00893631	1394.79	0.0122658	1394.79	0.0153615	1394.79	0.0212286	1394.79	0.0251986	1394.79	0.028163
1395.27	0.00977104	1395.27	0.00456077	1395.27	0.0063474	1395.27	0.00904489	1395.27	0.0123664	1395.27	0.0154461	1395.27	0.0213255	1395.27	0.02526	1395.27	0.0282123
1395.75	0.0097981	1395.75	0.0046018	1395.75	0.0064113	1395.75	0.00912681	1395.75	0.0124592	1395.75	0.0155487	1395.75	0.0214584	1395.75	0.0253794	1395.75	0.0283411
1396.23	0.00977354	1396.23	0.00460102	1396.23	0.00644651	1396.23	0.00918303	1396.23	0.0125343	1396.23	0.0156458	1396.23	0.0215924	1396.23	0.0255086	1396.23	0.0284899
1396.71	0.00973569	1396.71	0.00458332	1396.71	0.00646158	1396.71	0.0092098	1396.71	0.012575	1396.71	0.0157075	1396.71	0.0216877	1396.71	0.0255952	1396.71	0.0285987
1397.2	0.0097047	1397.2	0.00455964	1397.2	0.00645338	1397.2	0.00919641	1397.2	0.0125618	1397.2	0.015706	1397.2	0.0217135	1397.2	0.0256033	1397.2	0.028628
1397.68	0.0096724	1397.68	0.00451908	1397.68	0.00640383	1397.68	0.00912372	1397.68	0.0124723	1397.68	0.0156184	1397.68	0.0216488	1397.68	0.025517	1397.68	0.0285641
1398.16	0.00960509	1398.16	0.00443247	1398.16	0.00628587	1398.16	0.00897121	1398.16	0.01229	1398.16	0.0154355	1398.16	0.0214916	1398.16	0.025348	1398.16	0.0284235
1398.64	0.00945805	1398.64	0.00426478	1398.64	0.00607505	1398.64	0.0087262	1398.64	0.0120115	1398.64	0.0151658	1398.64	0.0212575	1398.64	0.0251294	1398.64	0.028245
1399.13	0.00919923	1399.13	0.00399411	1399.13	0.00576463	1399.13	0.0083936	1399.13	0.0116526	1399.13	0.0148352	1399.13	0.0209766	1399.13	0.0249033	1399.13	0.0280727
1399.61	0.00883138	1399.61	0.00362974	1399.61	0.00537772	1399.61	0.00800392	1399.61	0.0112513	1399.61	0.014485	1399.61	0.0206874	1399.61	0.0247085	1399.61	0.0279425
1400.09	0.00839841	1400.09	0.00321468	1400.09	0.00496421	1400.09	0.00760609	1400.09	0.0108579	1400.09	0.0141591	1400.09	0.0204255	1400.09	0.0245659	1400.09	0.0278675
1400.57	0.00797275	1400.57	0.00281491	1400.57	0.00458781	1400.57	0.0072558	1400.57	0.0105229	1400.57	0.0138949	1400.57	0.0202155	1400.57	0.0244775	1400.57	0.0278392
1401.05	0.00763092	1401.05	0.00249748	1401.05	0.00430672	1401.05	0.007	1401.05	0.0102852	1401.05	0.0137157	1401.05	0.0200696	1401.05	0.024432	1401.05	0.0278366
1401.54	0.00742976	1401.54	0.0023113	1401.54	0.00415877	1401.54	0.0068667	1401.54	0.010164	1401.54	0.0136294	1401.54	0.0199889	1401.54	0.0244144	1401.54	0.0278386
1402.02	0.00739326	1402.02	0.0022763	1402.02	0.00415424	1402.02	0.00686112	1402.02	0.0101602	1402.02	0.013632	1402.02	0.0199691	1402.02	0.0244144	1402.02	0.0278344
1402.5	0.00750858	1402.5	0.00238021	1402.5	0.00427482	1402.5	0.00696544	1402.5	0.0102543	1402.5	0.013707	1402.5	0.0199996	1402.5	0.0244254	1402.5	0.0278221
1402.98	0.00773115	1402.98	0.00258283	1402.98	0.00447894	1402.98	0.00714404	1402.98	0.0104131	1402.98	0.013831	1402.98	0.0200677	1402.98	0.0244472	1402.98	0.0278113
1403.46	0.00799494	1403.46	0.00282463	1403.46	0.00470929	1403.46	0.00734812	1403.46	0.0105924	1403.46	0.0139727	1403.46	0.020156	1403.46	0.0244783	1403.46	0.0278128
1403.95	0.00822812	1403.95	0.00304047	1403.95	0.00490575	1403.95	0.00752603	1403.95	0.0107462	1403.95	0.0140995	1403.95	0.0202451	1403.95	0.0245162	1403.95	0.0278364
1404.43	0.00837085	1404.43	0.00317533	1404.43	0.00501925	1404.43	0.00763526	1404.43	0.0108371	1404.43	0.0141825	1404.43	0.0203161	1404.43	0.0245544	1404.43	0.0278859
1404.91	0.00839026	1404.91	0.00319829	1404.91	0.00502515	1404.91	0.00765317	1404.91	0.0108467	1404.91	0.0142058	1404.91	0.0203571	1404.91	0.0245883	1404.91	0.0279596
1405.39	0.00828602	1405.39	0.00310857	1405.39	0.00492713	1405.39	0.00758136	1405.39	0.0107793	1405.39	0.0141689	1405.39	0.0203645	1405.39	0.0246149	1405.39	0.0280507
1405.88	0.00808661	1405.88	0.0029318	1405.88	0.00475324	1405.88	0.0074427	1405.88	0.0106579	1405.88	0.0140859	1405.88	0.0203444	1405.88	0.0246353	1405.88	0.02815
1406.36	0.00783655	1406.36	0.00270881	1406.36	0.00454398	1406.36	0.00727152	1406.36	0.0105156	1406.36	0.0139797	1406.36	0.0203084	1406.36	0.024653	1406.36	0.028248
1406.84	0.00758351	1406.84	0.0024837	1406.84	0.00434127	1406.84	0.00710454	1406.84	0.0103859	1406.84	0.0138754	1406.84	0.0202718	1406.84	0.0246739	1406.84	0.0283379
1407.32	0.00736811	1407.32	0.00229374	1407.32	0.00417821	1407.32	0.00697078	1407.32	0.0102928	1407.32	0.0137926	1407.32	0.0202461	1407.32	0.0246999	1407.32	0.028413
1407.8	0.00721899	1407.8	0.00216521	1407.8	0.00407667	1407.8	0.00689068	1407.8	0.0102517	1407.8	0.0137462	1407.8	0.0202416	1407.8	0.0247334	1407.8	0.0284727
1408.29	0.00715012	1408.29	0.00211097	1408.29	0.00404572	1408.29	0.00687324	1408.29	0.0102667	1408.29	0.0137429	1408.29	0.020264	1408.29	0.0247746	1408.29	0.0285194
1408.77	0.00716095	1408.77	0.00213062	1408.77	0.0040825	1408.77	0.00691716	1408.77	0.0103336	1408.77	0.0137834	1408.77	0.0203158	1408.77	0.0248243	1408.77	0.0285607
1409.25	0.00723567	1409.25	0.00220988	1409.25	0.004172	1409.25	0.00700967	1409.25	0.0104384	1409.25	0.01386	1409.25	0.0203929	1409.25	0.0248808	1409.25	0.0286039
1409.73	0.0073463	1409.73	0.00232264	1409.73	0.00428857	1409.73	0.00712689	1409.73	0.0105585	1409.73	0.0139547	1409.73	0.0204822	1409.73	0.0249372	1409.73	0.0286511
1410.21	0.00745815	1410.21	0.00243559	1410.21	0.00439941	1410.21	0.00723662	1410.21	0.0106633	1410.21	0.0140407	1410.21	0.0205616	1410.21	0.0249795	1410.21	0.0286943
1410.7	0.00753793	1410.7	0.00251569	1410.7	0.00447175	1410.7	0.00730478	1410.7	0.0107204	1410.7	0.014086	1410.7	0.020602	1410.7	0.0249868	1410.7	0.0287141
1411.18	0.0075638	1411.18	0.0025395	1411.18	0.0044813	1411.18	0.00730412	1411.18	0.0107029	1411.18	0.0140609	1411.18	0.020575	1411.18	0.0249356	1411.18	0.0286838
1411.66	0.00753171	1411.66	0.00250061	1411.66	0.00442035	1411.66	0.00722354	1411.66	0.0105986	1411.66	0.013949	1411.66	0.0204624	1411.66	0.0248085	1411.66	0.0285788
1412.14	0.00745689	1412.14	0.00241181	1412.14	0.00430175	1412.14	0.00707361	1412.14	0.0104175	1412.14	0.013754	1412.14	0.020265	1412.14	0.0246024	1412.14	0.0283883
1412.62	0.00736954	1412.62	0.00230234	1412.62	0.00415669	1412.62	0.00688541	1412.62	0.0101907	1412.62	0.013502	1412.62	0.0200044	1412.62	0.0243328	1412.62	0.0281203
1413.11	0.00730699	1413.11	0.0022106	1413.11	0.00402793	1413.11	0.00670481	1413.11	0.00996603	1413.11	0.0132374	1413.11	0.0197208	1413.11	0.024032	1413.11	0.0278025
1413.59	0.00730511	1413.59	0.0021747	1413.59	0.00395933	1413.59	0.00657968	1413.59	0.00979498	1413.59	0.0130095	1413.59	0.0194599	1413.59	0.0237389	1413.59	0.027472
1414.07	0.00739152	1414.07	0.00222427	1414.07	0.00398403	1414.07	0.00654687	1414.07	0.00971711	1414.07	0.0128575	1414.07	0.019257	1414.07	0.023483	1414.07	0.0271581
1414.55	0.00758324	1414.55	0.00237592	1414.55	0.00411905	1414.55	0.00662402	1414.55	0.00975096	1414.55	0.0127989	1414.55	0.0191273	1414.55	0.0232749	1414.55	0.0268725
1415.04	0.00788647	1415.04	0.00263259	1415.04	0.00436166	1415.04	0.00680585	1415.04	0.00988803	1415.04	0.0128243	1415.04	0.01906	1415.04	0.0231001	1415.04	0.0266014
1415.52	0.00829802	1415.52	0.00298479	1415.52	0.00469239	1415.52	0.00706675	1415.52	0.0100964	1415.52	0.0129007	1415.52	0.0190216	1415.52	0.0229244	1415.52	0.0263104
1416	0.00880511	1416	0.00341289	1416	0.00507949	1416	0.00736869	1416	0.0103295	1416	0.0129829	1416	0.0189687	1416	0.0227073	1416	0.0259587
1416.48	0.00938217	1416.48	0.00388684	1416.48	0.00548227	1416.48	0.00766745	1416.48	0.0105369	1416.48	0.0130245	1416.48	0.018861	1416.48	0.0224182	1416.48	0.0255171
1416.96	0.00998395	1416.96	0.00436229	1416.96	0.00585123	1416.96	0.00791615	1416.96	0.0106692	1416.96	0.0129876	1416.96	0.0186716	1416.96	0.0220478	1416.96	0.0249808
1417.45	0.0105396	1417.45	0.00477713	1417.45	0.00612867	1417.45	0.00806747	1417.45	0.0106851	1417.45	0.0128486	1417.45	0.0183935	1417.45	0.0216164	1417.45	0.0243801
1417.93	0.0109546	1417.93	0.00505425	1417.93	0.00625221	1417.93	0.00807698	1417.93	0.0105544	1417.93	0.0126005	1417.93	0.0180404	1417.93	0.0211694	1417.93	0.0237769
1418.41	0.011131	1418.41	0.00511841	1418.41	0.00617094	1418.41	0.00791391	1418.41	0.0102675	1418.41	0.0122564	1418.41	0.0176445	1418.41	0.0207663	1418.41	0.0232516
1418.89	0.0110062	1418.89	0.00492733	1418.89	0.00586875	1418.89	0.00757667	1418.89	0.00984406	1418.89	0.0118466	1418.89	0.0172453	1418.89	0.0204556	1418.89	0.0228715
1419.38	0.0105932	1419.38	0.00450248	1419.38	0.00538562	1419.38	0.00710531	1419.38	0.0093365	1419.38	0.0114154	1419.38	0.0168783	1419.38	0.0202546	1419.38	0.0226619
1419.86	0.00999036	1419.86	0.00393497	1419.86	0.0048146	1419.86	0.00657818	1419.86	0.00882108	1419.86	0.0110122	1419.86	0.0165684	1419.86	0.0201463	1419.86	0.0225989
1420.34	0.00934364	1420.34	0.00335125	1420.34	0.00426934	1420.34	0.0060858	1420.34	0.00837342	1420.34	0.0106782	1420.34	0.0163256	1420.34	0.0200923	1420.34	0.0226248
1420.82	0.00879105	1420.82	0.00286762	1420.82	0.00384511	1420.82	0.00570283	1420.82	0.0080485	1420.82	0.0104401	1420.82	0.0161511	1420.82	0.0200575	1420.82	0.0226808
1421.3	0.00842026	1421.3	0.00255584	1421.3	0.00359409	1421.3	0.00547041	1421.3	0.00787026	1421.3	0.0103086	1421.3	0.0160428	1421.3	0.0200244	1421.3	0.0227305
1421.79	0.00825729	1421.79	0.00243511	1421.79	0.00352151	1421.79	0.00539371	1421.79	0.00783295	1421.79	0.0102791	1421.79	0.0159967	1421.79	0.0199928	1421.79	0.0227629
1422.27	0.00827447	1422.27	0.00247822	1422.27	0.00359368	1422.27	0.0054463	1422.27	0.00790562	1422.27	0.0103328	1422.27	0.0160045	1422.27	0.0199712	1422.27	0.0227843
1422.75	0.00840543	1422.75	0.00262446	1422.75	0.00374859	1422.75	0.00557787	1422.75	0.00803781	1422.75	0.010436	1422.75	0.0160499	1422.75	0.0199648	1422.75	0.0228047
1423.23	0.00856333	1423.23	0.00279394	1423.23	0.00390976	1423.23	0.00572301	1423.23	0.00816734	1423.23	0.0105443	1423.23	0.016107	1423.23	0.0199692	1423.23	0.0228288
1423.71	0.00866312	1423.71	0.00290731	1423.71	0.00400382	1423.71	0.00581579	1423.71	0.00823311	1423.71	0.0106087	1423.71	0.0161425	1423.71	0.0199668	1423.71	0.0228493
1424.2	0.00864646	1424.2	0.00290805	1424.2	0.00398222	1424.2	0.00580888	1424.2	0.00819408	1424.2	0.0105908	1424.2	0.0161267	1424.2	0.0199342	1424.2	0.0228508
1424.68	0.00850086	1424.68	0.00278191	1424.68	0.00383761	1424.68	0.00568888	1424.68	0.00804234	1424.68	0.0104756	1424.68	0.0160417	1424.68	0.0198504	1424.68	0.0228146
1425.16	0.0082619	1425.16	0.00255864	1425.16	0.00360368	1425.16	0.00547992	1425.16	0.00780561	1425.16	0.0102765	1425.16	0.0158896	1425.16	0.0197066	1425.16	0.0227274
1425.64	0.00799447	1425.64	0.002297	1425.64	0.00333895	1425.64	0.00522973	1425.64	0.00753249	1425.64	0.0100266	1425.64	0.0156874	1425.64	0.0195078	1425.64	0.0225841
1426.12	0.007767	1426.12	0.00205972	1426.12	0.00310148	1426.12	0.00498877	1426.12	0.00727054	1426.12	0.00976259	1426.12	0.0154568	1426.12	0.019266	1426.12	0.0223857
1426.61	0.00762941	1426.61	0.00189354	1426.61	0.00293084	1426.61	0.00479234	1426.61	0.00705098	1426.61	0.00951085	1426.61	0.0152147	1426.61	0.0189939	1426.61	0.0221357
1427.09	0.00760302	1427.09	0.00181923	1427.09	0.00284051	1427.09	0.00465375	1427.09	0.00688209	1427.09	0.00928242	1427.09	0.0149686	1427.09	0.0186995	1427.09	0.0218381
1427.57	0.00768039	1427.57	0.00183208	1427.57	0.00282043	1427.57	0.00456659	1427.57	0.00675387	1427.57	0.00907534	1427.57	0.0147194	1427.57	0.0183887	1427.57	0.0215009
1428.05	0.00783068	1428.05	0.00190734	1428.05	0.0028452	1428.05	0.00451217	1428.05	0.00664769	1428.05	0.00888233	1428.05	0.0144672	1428.05	0.0180688	1428.05	0.0211402
1428.54	0.00800931	1428.54	0.00200967	1428.54	0.00288372	1428.54	0.00446891	1428.54	0.00654557	1428.54	0.00869753	1428.54	0.0142169	1428.54	0.0177531	1428.54	0.0207813
1429.02	0.00817136	1429.02	0.0021049	1429.02	0.00291185	1429.02	0.00442338	1429.02	0.00644272	1429.02	0.00852659	1429.02	0.0139854	1429.02	0.0174667	1429.02	0.020463
1429.5	0.00828122	1429.5	0.00216771	1429.5	0.00291564	1429.5	0.0043719	1429.5	0.00634433	1429.5	0.008381	1429.5	0.0137935	1429.5	0.0172365	1429.5	0.0202215
1429.98	0.00832109	1429.98	0.00218691	1429.98	0.00289348	1429.98	0.00431939	1429.98	0.00626284	1429.98	0.00827392	1429.98	0.0136595	1429.98	0.0170839	1429.98	0.0200805
1430.46	0.00829226	1430.46	0.00216471	1430.46	0.00285138	1430.46	0.00427296	1430.46	0.00620782	1430.46	0.00821072	1430.46	0.0135887	1430.46	0.0170132	1430.46	0.0200386
1430.95	0.008211	1430.95	0.00211188	1430.95	0.0027974	1430.95	0.00423591	1430.95	0.0061788	1430.95	0.00818291	1430.95	0.0135673	1430.95	0.0170046	1430.95	0.0200652
1431.43	0.00810499	1431.43	0.0020448	1431.43	0.00274001	1431.43	0.00420654	1431.43	0.00616597	1431.43	0.00816972	1431.43	0.0135649	1431.43	0.017019	1431.43	0.0201081
1431.91	0.0080084	1431.91	0.00198404	1431.91	0.00268936	1431.91	0.00418232	1431.91	0.00615655	1431.91	0.00814787	1431.91	0.0135471	1431.91	0.0170108	1431.91	0.0201111
1432.39	0.00795682	1432.39	0.00195126	1432.39	0.00265757	1432.39	0.00416281	1432.39	0.00614043	1432.39	0.00809754	1432.39	0.0134824	1432.39	0.0169368	1432.39	0.0200247
1432.88	0.00798436	1432.88	0.00196974	1432.88	0.00266126	1432.88	0.00415483	1432.88	0.00611886	1432.88	0.00801332	1432.88	0.0133568	1432.88	0.0167746	1432.88	0.0198242
1433.36	0.00811745	1433.36	0.00205992	1433.36	0.00271736	1433.36	0.00417038	1433.36	0.00610144	1433.36	0.00790218	1433.36	0.0131728	1433.36	0.0165215	1433.36	0.0195088
1433.84	0.00836981	1433.84	0.00223475	1433.84	0.00283803	1433.84	0.00422124	1433.84	0.00610106	1433.84	0.00777964	1433.84	0.0129467	1433.84	0.0161939	1433.84	0.0190986
1434.32	0.00873505	1434.32	0.00249277	1434.32	0.00302301	1434.32	0.00431218	1434.32	0.00612584	1434.32	0.00766235	1434.32	0.0127023	1434.32	0.015822	1434.32	0.0186289
1434.8	0.00917791	1434.8	0.00280925	1434.8	0.00325121	1434.8	0.00443107	1434.8	0.00616915	1434.8	0.00755905	1434.8	0.0124625	1434.8	0.0154414	1434.8	0.0181431
1435.29	0.0096279	1435.29	0.00313097	1435.29	0.00347633	1435.29	0.00454639	1435.29	0.00620719	1435.29	0.00746971	1435.29	0.0122488	1435.29	0.015094	1435.29	0.0176944
1435.77	0.00998175	1435.77	0.00337667	1435.77	0.00362896	1435.77	0.00460662	1435.77	0.00619853	1435.77	0.0073799	1435.77	0.0120729	1435.77	0.0148171	1435.77	0.0173353
1436.25	0.0101312	1436.25	0.00345997	1436.25	0.00363838	1436.25	0.00455867	1436.25	0.00610136	1436.25	0.00727066	1436.25	0.0119384	1436.25	0.0146382	1436.25	0.0171098
1436.73	0.0100103	1436.73	0.00332807	1436.73	0.00346649	1436.73	0.00437469	1436.73	0.00589676	1436.73	0.00712964	1436.73	0.0118417	1436.73	0.0145657	1436.73	0.0170363
1437.21	0.00963412	1437.21	0.00299303	1437.21	0.00313205	1437.21	0.0040709	1437.21	0.00560298	1437.21	0.00695893	1437.21	0.0117728	1437.21	0.014582	1437.21	0.0170947
1437.7	0.00909363	1437.7	0.00252872	1437.7	0.00270387	1437.7	0.00370239	1437.7	0.00526998	1437.7	0.00677718	1437.7	0.0117227	1437.7	0.0146546	1437.7	0.0172375
1438.18	0.00850956	1438.18	0.00203269	1438.18	0.00226638	1438.18	0.00333495	1438.18	0.00495292	1438.18	0.00660674	1438.18	0.0116839	1438.18	0.014747	1438.18	0.0174079
1438.66	0.00798301	1438.66	0.00158646	1438.66	0.00188502	1438.66	0.00301863	1438.66	0.00469074	1438.66	0.00646356	1438.66	0.0116504	1438.66	0.0148302	1438.66	0.0175593
1439.14	0.00757243	1439.14	0.00123626	1439.14	0.00159257	1439.14	0.00277641	1439.14	0.00449701	1439.14	0.00635155	1439.14	0.0116153	1439.14	0.0148841	1439.14	0.0176608
1439.62	0.00729456	1439.62	0.00099457	1439.62	0.00139297	1439.62	0.00260848	1439.62	0.00436617	1439.62	0.00626555	1439.62	0.0115722	1439.62	0.014898	1439.62	0.0176988
1440.11	0.00713465	1440.11	0.000848036	1440.11	0.0012695	1440.11	0.00249884	1440.11	0.00427898	1440.11	0.00619297	1440.11	0.0115133	1440.11	0.0148665	1440.11	0.0176711
1440.59	0.00706039	1440.59	0.000769208	1440.59	0.00119605	1440.59	0.00242484	1440.59	0.004213	1440.59	0.0061211	1440.59	0.0114336	1440.59	0.0147911	1440.59	0.0175858
1441.07	0.00703287	1441.07	0.000726569	1441.07	0.00114562	1441.07	0.00236451	1441.07	0.00414839	1441.07	0.00604007	1441.07	0.011332	1441.07	0.0146793	1441.07	0.0174578
1441.55	0.00701782	1441.55	0.000692694	1441.55	0.00109719	1441.55	0.00230175	1441.55	0.00407294	1441.55	0.00594573	1441.55	0.0112122	1441.55	0.0145429	1441.55	0.0173045
1442.04	0.00699402	1442.04	0.000652031	1442.04	0.00104033	1442.04	0.00223003	1442.04	0.00398444	1442.04	0.00584077	1442.04	0.0110822	1442.04	0.0143967	1442.04	0.0171423
1442.52	0.00695649	1442.52	0.000602153	1442.52	0.000976333	1442.52	0.00215196	1442.52	0.00388871	1442.52	0.00573225	1442.52	0.0109512	1442.52	0.0142519	1442.52	0.0169803
1443	0.00691611	1443	0.000553262	1443	0.000915362	1443	0.00207671	1443	0.00379654	1443	0.00562808	1443	0.010826	1443	0.0141134	1443	0.0168187
1443.48	0.00689368	1443.48	0.000522522	1443.48	0.000872606	1443.48	0.00201617	1443.48	0.00371925	1443.48	0.00553428	1443.48	0.0107091	1443.48	0.0139775	1443.48	0.01665
1443.96	0.00691376	1443.96	0.000528824	1443.96	0.000863245	1443.96	0.00198162	1443.96	0.00366553	1443.96	0.00545306	1443.96	0.0105972	1443.96	0.013833	1443.96	0.0164621
1444.45	0.00699725	1444.45	0.000587216	1444.45	0.000898102	1444.45	0.00198028	1444.45	0.00363849	1444.45	0.00538152	1444.45	0.0104826	1444.45	0.0136651	1444.45	0.0162423
1444.93	0.00715623	1444.93	0.00070557	1444.93	0.000981459	1444.93	0.00201454	1444.93	0.00363653	1444.93	0.00531477	1444.93	0.0103574	1444.93	0.0134616	1444.93	0.0159841
1445.41	0.00739002	1445.41	0.000881918	1445.41	0.00110948	1445.41	0.00208135	1445.41	0.00365383	1445.41	0.00524761	1445.41	0.0102164	1445.41	0.0132193	1445.41	0.0156911
1445.89	0.00768207	1445.89	0.00110298	1445.89	0.00126891	1445.89	0.00217178	1445.89	0.00368015	1445.89	0.00517543	1445.89	0.01006	1445.89	0.012946	1445.89	0.0153768
1446.37	0.00799953	1446.37	0.00134308	1446.37	0.00143717	1446.37	0.00226986	1446.37	0.0037027	1446.37	0.00509544	1446.37	0.00989389	1446.37	0.0126615	1446.37	0.0150632
1446.86	0.00829572	1446.86	0.00156664	1446.86	0.00158574	1446.86	0.00235556	1446.86	0.00370766	1446.86	0.00500713	1446.86	0.00972995	1446.86	0.0123937	1446.86	0.0147783
1447.34	0.00851947	1447.34	0.0017344	1447.34	0.00168581	1447.34	0.00240849	1447.34	0.00368533	1447.34	0.00491335	1447.34	0.00958374	1447.34	0.0121738	1447.34	0.0145495
1447.82	0.00862905	1447.82	0.00181412	1447.82	0.00171655	1447.82	0.0024135	1447.82	0.00363129	1447.82	0.00481801	1447.82	0.00946817	1447.82	0.012024	1447.82	0.0143935
1448.3	0.00860868	1448.3	0.00179315	1448.3	0.00167406	1448.3	0.00236727	1448.3	0.00355098	1448.3	0.00472632	1448.3	0.00939044	1448.3	0.0119503	1448.3	0.0143111
1448.79	0.00847622	1448.79	0.00168465	1448.79	0.00157443	1448.79	0.00228124	1448.79	0.00345871	1448.79	0.00464416	1448.79	0.00935015	1448.79	0.0119412	1448.79	0.0142874
1449.27	0.00827677	1449.27	0.00152398	1449.27	0.00144786	1449.27	0.00217779	1449.27	0.00337285	1449.27	0.00457724	1449.27	0.00934067	1449.27	0.0119732	1449.27	0.0142978
1449.75	0.00806651	1449.75	0.0013555	1449.75	0.00132758	1449.75	0.00208158	1449.75	0.00330919	1449.75	0.00452868	1449.75	0.00935057	1449.75	0.0120179	1449.75	0.0143154
[truncated: 727 more rows]

## Sheet: Figure_4d
Wavernumber range (4000-3400 cm-1)
[truncated: 1,248 more rows]

[truncated: 28 more sheets: Figure_4e, Figure_5a, Figure_5c, Figure_5e, Figure_S3a, Figure_S4a, Figure_S4b, Figure_S4c, Figure_S5a, Figure_S5b, Figure_S5c, Figure_S6(REF), Figure_S6(Ni-Rh), Figure_S7(REF), Figure_S7(Ni-Rh), Figure_S8a-b, Figure_S9a-c, Figure_S9d-f, Figure_S10a-b, Figure_S11a-b …]
